# Supplementary material for: Genomic distances reveal relationships of wild and cultivated beets
Source: Nat Commun. 2022 Apr 19;13:2021. doi: 10.1038/s41467-022-29676-9 (PMC9019029; doi:10.1038/s41467-022-29676-9)
Supplement: Supplementary file 3 — Supplementary Data 1 [file 41467_2022_29676_MOESM3_ESM.xlsx]

## Sheet: MaritiMash_Accessions
Accession	Source	Species	Species proposed	Latitude	Longitude	Country	Coverage
BETA 1002	IPK	Beta vulgaris subsp. maritima		45.6833	13.4042	ITA	5.24
BETA 1017	IPK	Beta vulgaris subsp. maritima		38.6667	26.75	TUR	4.92
BETA 1031	IPK	Beta vulgaris subsp. adanensis					6.48
BETA 1044	IPK	Beta vulgaris subsp. vulgaris				DEU	4.3
BETA 1046	IPK	Beta vulgaris subsp. vulgaris				DEU	5.42
BETA 1049	IPK	Beta vulgaris subsp. vulgaris				DEU	4.38
BETA 1054	IPK	Beta vulgaris subsp. adanensis					5.9
BETA 1064	IPK	Beta vulgaris subsp. vulgaris				IRN	5.09
BETA 1076	IPK	Beta vulgaris subsp. adanensis					5.48
BETA 1086	IPK	Beta vulgaris subsp. vulgaris				DEU	5.24
BETA 1101	IPK	Beta sp.	Beta vulgaris subsp. maritima	51.5833	3.75	NLD	4.82
BETA 1107	IPK	Beta vulgaris subsp. adanensis					4.7
BETA 1110	IPK	Beta vulgaris subsp. vulgaris				GBR	4.69
BETA 1116	IPK	Beta vulgaris subsp. vulgaris				GBR	5.16
BETA 1124	IPK	Beta vulgaris subsp. vulgaris				GBR	4.21
BETA 1125	IPK	Beta vulgaris subsp. vulgaris				GBR	5.14
BETA 1126	IPK	Beta vulgaris subsp. vulgaris				GBR	4.34
BETA 1127	IPK	Beta vulgaris subsp. maritima		47.6	-3.16667	FRA	5.16
BETA 1160	IPK	Beta vulgaris subsp. adanensis					5.09
BETA 1161	IPK	Beta vulgaris subsp. adanensis					6
BETA 1176	IPK	Beta vulgaris subsp. vulgaris				GBR	4.14
BETA 1178	IPK	Beta vulgaris subsp. vulgaris				GBR	4.86
BETA 1179	IPK	Beta vulgaris subsp. vulgaris				GBR	6.74
BETA 1180	IPK	Beta vulgaris subsp. vulgaris				GBR	4.11
BETA 1181	IPK	Beta vulgaris subsp. vulgaris				GBR	4.8
BETA 1182	IPK	Beta vulgaris subsp. vulgaris				GBR	5.5
BETA 1184	IPK	Beta vulgaris subsp. vulgaris				GBR	5.5
BETA 1186	IPK	Beta vulgaris subsp. vulgaris				GBR	5.4
BETA 1187	IPK	Beta vulgaris subsp. vulgaris				GBR	4.15
BETA 1188	IPK	Beta vulgaris subsp. vulgaris				GBR	5.6
BETA 1189	IPK	Beta vulgaris subsp. vulgaris				GBR	4.99
BETA 1190	IPK	Beta vulgaris subsp. vulgaris				GBR	4.76
BETA 1191	IPK	Beta vulgaris subsp. vulgaris				GBR	4.12
BETA 1192	IPK	Beta vulgaris subsp. vulgaris				GBR	5.91
BETA 1193	IPK	Beta vulgaris subsp. vulgaris				GBR	4.32
BETA 1195	IPK	Beta vulgaris subsp. vulgaris				GBR	4.44
BETA 1196	IPK	Beta vulgaris subsp. vulgaris				POL	5.5
BETA 1197	IPK	Beta vulgaris subsp. vulgaris				SUN	5.73
BETA 1198	IPK	Beta vulgaris subsp. vulgaris				CHN	5.5
BETA 1199	IPK	Beta vulgaris subsp. vulgaris				SUN	5.1
BETA 1204	IPK	Beta vulgaris subsp. vulgaris				SWE	4.99
BETA 1214	IPK	Beta sp.	Beta vulgaris subsp. vulgaris			DEU	4.52
BETA 1228	IPK	Beta sp.	Beta vulgaris subsp. vulgaris	40.75	24.55	GRC	4.14
BETA 1242	IPK	Beta vulgaris subsp. vulgaris				DEU	6.66
BETA 1245	IPK	Beta vulgaris subsp. vulgaris		51.82	9.871	DEU	4.33
BETA 1247	IPK	Beta vulgaris subsp. vulgaris		51.82	9.871	DEU	4.7
BETA 1250	IPK	Beta vulgaris subsp. vulgaris					5.3
BETA 1258	IPK	Beta vulgaris subsp. vulgaris				DDR	5.69
BETA 1259	IPK	Beta vulgaris subsp. adanensis					5.64
BETA 1261	IPK	Beta vulgaris subsp. vulgaris		51.82	9.871	DEU	4.14
BETA 1262	IPK	Beta vulgaris subsp. adanensis	Beta vulgaris subsp. vulgaris				5.03
BETA 1269	IPK	Beta vulgaris subsp. adanensis					4.91
BETA 1289	IPK	Beta vulgaris subsp. vulgaris		39.6625	48.3986	AZE	5.81
BETA 1290	IPK	Beta vulgaris subsp. vulgaris				AZE	4.62
BETA 1303	IPK	Beta vulgaris subsp. vulgaris				DEU	4.17
BETA 1320	IPK	Beta sp.	Beta vulgaris subsp. vulgaris	39.733	1.766	ESP	5.27
BETA 1321	IPK	Beta vulgaris subsp. adanensis					4.91
BETA 1322	IPK	Beta vulgaris subsp. adanensis					4.37
BETA 1323	IPK	Beta vulgaris subsp. vulgaris				SUN	5.16
BETA 1333	IPK	Beta vulgaris subsp. vulgaris				DEU	4.89
BETA 1344	IPK	Beta sp.	Beta vulgaris subsp. maritima	51.35	3.36667	NLD	5.63
BETA 1349	IPK	Beta vulgaris subsp. vulgaris		51.82	9.871	DEU	5.01
BETA 1350	IPK	Beta vulgaris subsp. vulgaris		51.82	9.871	DEU	6.65
BETA 1356	IPK	Beta vulgaris subsp. adanensis					5.5
BETA 1363	IPK	Beta vulgaris subsp. vulgaris				DEU	6.18
BETA 1375	IPK	Beta vulgaris subsp. vulgaris		51.82	9.871	DEU	7
BETA 1397	IPK	Beta sp.	Beta vulgaris subsp. maritima	38.35	13.65	ITA	6.11
BETA 1399	IPK	Beta vulgaris subsp. vulgaris				GBR	4.97
BETA 1400	IPK	Beta sp.	Beta vulgaris subsp. maritima	38.2167	15.25	ITA	5.5
BETA 1405	IPK	Beta vulgaris subsp. adanensis					4.3
BETA 1421	IPK	Beta vulgaris subsp. adanensis					4.31
BETA 1422	IPK	Beta vulgaris subsp. vulgaris				DEU	4.95
BETA 1423	IPK	Beta vulgaris subsp. adanensis					4.97
BETA 1424	IPK	Beta vulgaris subsp. vulgaris				DEU	4.54
BETA 1429	IPK	Beta sp.	Beta vulgaris subsp. maritima	38	23	GRC	5.37
BETA 1431	IPK	Beta vulgaris subsp. vulgaris				IRN	5.14
BETA 1434	IPK	Beta vulgaris subsp. vulgaris				DEU	5.48
BETA 1474	IPK	Beta vulgaris subsp. adanensis					5.6
BETA 1475	IPK	Beta vulgaris subsp. adanensis					4.46
BETA 1481	IPK	Beta vulgaris subsp. vulgaris				DEU	4.53
BETA 1516	IPK	Beta vulgaris subsp. vulgaris				DEU	5.88
BETA 1519	IPK	Beta vulgaris subsp. maritima		37.4667	14.95	ITA	5.08
BETA 1524	IPK	Beta vulgaris subsp. vulgaris				SUN	5
BETA 1532	IPK	Beta vulgaris subsp. vulgaris				SUN	5.37
BETA 1550	IPK	Beta sp.	Beta vulgaris subsp. maritima	51.95	-7.71667	IRL	5.5
BETA 156	IPK	Beta vulgaris subsp. maritima		39.5361	2.71722	ESP	4.1
BETA 1567	IPK	Beta vulgaris subsp. vulgaris		51.82	9.871	DEU	5.1
BETA 1574	IPK	Beta vulgaris subsp. vulgaris				DEU	4.29
BETA 1578	IPK	Beta vulgaris subsp. vulgaris				USA	5.19
BETA 1590	IPK	Beta vulgaris subsp. vulgaris					5.25
BETA 1634	IPK	Beta vulgaris subsp. adanensis					4.17
BETA 1638	IPK	Beta vulgaris subsp. adanensis					5.32
BETA 165	IPK	Beta vulgaris subsp. vulgaris		45.75	126.65	CHN	4.3
BETA 1650	IPK	Beta vulgaris subsp. adanensis					4.82
BETA 1651	IPK	Beta vulgaris subsp. adanensis					5.11
BETA 1656	IPK	Beta sp.	Beta vulgaris subsp. maritima	38.1167	13.3331	ITA	4.39
BETA 166	IPK	Beta vulgaris subsp. vulgaris				TJK	4.89
BETA 1693	IPK	Beta vulgaris subsp. adanensis	Beta vulgaris subsp. maritima				3.98
BETA 1762	IPK	Beta sp.	Beta vulgaris subsp. maritima	52.2	-6.83333	IRL	6.73
BETA 1773	IPK	Beta sp.	Beta vulgaris subsp. vulgaris	51.82	9.871	DEU	4.46
BETA 1794	IPK	Beta vulgaris subsp. adanensis					4.36
BETA 18	IPK	Beta vulgaris subsp. maritima				YUG	6.46
BETA 1803	IPK	Beta vulgaris subsp. vulgaris		52.2958	9.31833	DEU	4.75
BETA 1819	IPK	Beta vulgaris subsp. vulgaris					4.36
BETA 1852	IPK	Beta vulgaris subsp. vulgaris				GBR	6.02
BETA 1856	IPK	Beta vulgaris subsp. vulgaris				GBR	6.94
BETA 1860	IPK	Beta vulgaris subsp. vulgaris				GBR	6.41
BETA 1864	IPK	Beta vulgaris subsp. vulgaris				GBR	5.5
BETA 1866	IPK	Beta vulgaris subsp. vulgaris				GBR	5.5
BETA 1870	IPK	Beta vulgaris subsp. vulgaris				DEU	5.5
BETA 1872	IPK	Beta vulgaris subsp. vulgaris				GBR	4.42
BETA 1877	IPK	Beta vulgaris subsp. vulgaris				GBR	5.05
BETA 1878	IPK	Beta vulgaris subsp. vulgaris				GBR	5.5
BETA 1879	IPK	Beta vulgaris subsp. vulgaris				GBR	5.5
BETA 1903	IPK	Beta vulgaris subsp. vulgaris		40.75	31.6333	TUR	5.19
BETA 1906	IPK	Beta vulgaris subsp. vulgaris				NLD	4.72
BETA 1928	IPK	Beta vulgaris subsp. vulgaris				GBR	5.11
BETA 1932	IPK	Beta vulgaris subsp. vulgaris				GBR	4.92
BETA 194	IPK	Beta vulgaris subsp. maritima				LBY	4.82
BETA 1942	IPK	Beta sp.	Beta vulgaris subsp. maritima	51.4333	3.56667	NLD	6.31
BETA 1953	IPK	Beta vulgaris subsp. adanensis					5.5
BETA 1960	IPK	Beta sp.	Beta vulgaris subsp. maritima			SWE	5.8
BETA 1966	IPK	Beta vulgaris subsp. vulgaris				GBR	4.58
BETA 1988	IPK	Beta vulgaris subsp. adanensis					4.9
BETA 1994	IPK	Beta vulgaris subsp. vulgaris					5.67
BETA 2005	IPK	Beta vulgaris subsp. vulgaris		51.82	9.871	DEU	4.89
BETA 2009	IPK	Beta vulgaris subsp. vulgaris		52.2058	-0.1325	GBR	4.11
BETA 2019	IPK	Beta vulgaris subsp. vulgaris		51.82	9.871	DEU	5.54
BETA 2022	IPK	Beta vulgaris subsp. vulgaris				SUN	6.6
BETA 2034	IPK	Beta vulgaris subsp. adanensis					5.23
BETA 2099	IPK	Beta vulgaris subsp. vulgaris				CZE	4.53
BETA 214	IPK	Beta vulgaris subsp. vulgaris		38	13.283	ITA	5.49
BETA 2145	IPK	Beta sp.	Beta vulgaris subsp. vulgaris			NLD	5.08
BETA 2161	IPK	Beta vulgaris subsp. adanensis					4.55
BETA 2165	IPK	Beta vulgaris subsp. adanensis					5.42
BETA 2177	IPK	Beta vulgaris subsp. maritima	Beta vulgaris subsp. adanensis	35	34.0667	CYP	5.59
BETA 220	IPK	Beta macrocarpa					4.35
BETA 2204	IPK	Beta vulgaris subsp. vulgaris				SUN	5.5
BETA 2205	IPK	Beta vulgaris subsp. vulgaris				SUN	5.5
BETA 2225	IPK	Beta vulgaris subsp. adanensis					4.27
BETA 224	IPK	Beta vulgaris subsp. vulgaris		41.6486	41.6481	GEO	5.51
BETA 2267	IPK	Beta vulgaris subsp. vulgaris				SUN	5.5
BETA 2269	IPK	Beta vulgaris subsp. vulgaris				GBR	6.48
BETA 2270	IPK	Beta vulgaris subsp. vulgaris				GBR	6.36
BETA 2271	IPK	Beta vulgaris subsp. vulgaris				GBR	6.95
BETA 2272	IPK	Beta vulgaris subsp. vulgaris				GBR	5.07
BETA 2273	IPK	Beta vulgaris subsp. vulgaris				GBR	5.5
BETA 2274	IPK	Beta vulgaris subsp. vulgaris				GBR	5.26
BETA 2275	IPK	Beta vulgaris subsp. vulgaris				GBR	4.31
BETA 2277	IPK	Beta vulgaris subsp. vulgaris				GBR	4.81
BETA 2278	IPK	Beta vulgaris subsp. vulgaris				GBR	4.76
BETA 2279	IPK	Beta vulgaris subsp. vulgaris				GBR	6.73
BETA 2322	IPK	Beta sp.	Beta vulgaris subsp. maritima			PRT	6.38
BETA 248	IPK	Beta vulgaris subsp. maritima		39.5	2.75	ESP	4.79
BETA 265	IPK	Beta vulgaris subsp. vulgaris		41.6331	42.9664	GEO	5.94
BETA 268	IPK	Beta vulgaris subsp. vulgaris				TJK	5.06
BETA 269	IPK	Beta vulgaris subsp. vulgaris				TJK	4.31
BETA 288	IPK	Beta vulgaris subsp. maritima				FRA	6.08
BETA 289	IPK	Beta vulgaris subsp. maritima				ITA	4.38
BETA 314	IPK	Beta vulgaris subsp. maritima				FRA	6.71
BETA 315	IPK	Beta vulgaris subsp. maritima				FRA	5.5
BETA 316	IPK	Beta vulgaris subsp. maritima				FRA	5.38
BETA 319	IPK	Beta vulgaris subsp. maritima		50.3619	-4.31083	GBR	6.62
BETA 321	IPK	Beta vulgaris subsp. maritima		50.3619	-4.31083	GBR	5.75
BETA 322	IPK	Beta vulgaris subsp. maritima		42.7664	10.8831	ITA	5.12
BETA 331	IPK	Beta macrocarpa					4.14
BETA 347	IPK	Beta vulgaris subsp. vulgaris				CHN	5.14
BETA 366	IPK	Beta vulgaris subsp. maritima				FRA	5.5
BETA 467	IPK	Beta macrocarpa					5.44
BETA 533	IPK	Beta macrocarpa					4.87
BETA 535	IPK	Beta macrocarpa					4.97
BETA 548	IPK	Beta patula					5.5
BETA 551	IPK	Beta macrocarpa					5.33
BETA 556	IPK	Beta macrocarpa					4.81
BETA 559	IPK	Beta macrocarpa					4.36
BETA 565	IPK	Beta macrocarpa					6.26
BETA 572	IPK	Beta macrocarpa					4.6
BETA 579	IPK	Beta macrocarpa					4.43
BETA 580	IPK	Beta macrocarpa					4.69
BETA 591	IPK	Beta macrocarpa	Beta vulgaris subsp. adanensis				4.97
BETA 6	IPK	Beta macrocarpa	Beta vulgaris subsp. maritima				4.42
BETA 610	IPK	Beta macrocarpa					4.45
BETA 615	IPK	Beta macrocarpa					4.81
BETA 617	IPK	Beta macrocarpa					4.56
BETA 618	IPK	Beta macrocarpa					5.71
BETA 623	IPK	Beta macrocarpa					4.96
BETA 624	IPK	Beta macrocarpa					4.63
BETA 630	IPK	Beta macrocarpa					4.78
BETA 634	IPK	Beta macrocarpa					4.51
BETA 640	IPK	Beta macrocarpa					4.6
BETA 648	IPK	Beta macrocarpa					6.28
BETA 658	IPK	Beta macrocarpa					6.39
BETA 698	IPK	Beta macrocarpa					4.51
BETA 699	IPK	Beta macrocarpa					4.51
BETA 7	IPK	Beta macrocarpa	Beta vulgaris subsp. maritima				5.6
BETA 700	IPK	Beta macrocarpa					4.63
BETA 709	IPK	Beta macrocarpa					5.55
BETA 866	IPK	Beta patula					5.5
BETA 871	IPK	Beta macrocarpa					5.59
BETA 874	IPK	Beta macrocarpa					5.59
BETA 881	IPK	Beta macrocarpa					4.04
BETA 901	IPK	Beta vulgaris subsp. vulgaris					5.47
BETA 91	IPK	Beta vulgaris subsp. vulgaris					4.97
BETA 952	IPK	Beta vulgaris subsp. vulgaris		51.82	9.87194	DEU	5.16
BETA 957	IPK	Beta vulgaris subsp. maritima		51.34	-1.40917	GBR	4.38
BETA 974	IPK	Beta vulgaris subsp. vulgaris				DEU	4.4
BETA 987	IPK	Beta vulgaris subsp. vulgaris		51.82	9.87194	DEU	4.3
BETA 988	IPK	Beta vulgaris subsp. vulgaris					4.99
BETA 992	IPK	Beta vulgaris subsp. maritima				FRA	4.72
BETA 993	IPK	Beta vulgaris subsp. vulgaris				DEU	4.38
BETA 998	IPK	Beta vulgaris subsp. maritima		45.8	-1.18333	FRA	4.34
PI 116809	USDA	Beta vulgaris subsp. vulgaris				IND	6.95
PI 120705	USDA	Beta vulgaris subsp. vulgaris				TUR	5.14
PI 121838	USDA	Beta vulgaris subsp. vulgaris	Beta vulgaris subsp. maritima			IND	5.93
PI 142808	USDA	Beta vulgaris subsp. vulgaris				IRN	4.33
PI 142820	USDA	Beta vulgaris subsp. vulgaris				IRN	5.63
PI 165013	USDA	Beta vulgaris subsp. vulgaris				TUR	5.47
PI 165062	USDA	Beta vulgaris subsp. vulgaris				TUR	4.28
PI 169016	USDA	Beta vulgaris subsp. vulgaris				TUR	6.2
PI 169018	USDA	Beta vulgaris subsp. vulgaris				TUR	4.65
PI 171506	USDA	Beta vulgaris subsp. vulgaris				TUR	4.05
PI 171515	USDA	Beta vulgaris subsp. vulgaris				TUR	5.47
PI 171517	USDA	Beta vulgaris subsp. vulgaris				TUR	5
PI 175594	USDA	Beta vulgaris subsp. vulgaris				TUR	4.26
PI 175601	USDA	Beta vulgaris subsp. vulgaris				TUR	5.19
PI 176424	USDA	Beta vulgaris subsp. vulgaris				TUR	4.53
PI 177269	USDA	Beta vulgaris subsp. vulgaris				TUR	4.6
PI 179173	USDA	Beta vulgaris subsp. vulgaris				TUR	4.21
PI 179174	USDA	Beta vulgaris subsp. vulgaris				TUR	4.77
PI 181717	USDA	Beta vulgaris subsp. vulgaris				LBN	6.86
PI 206408	USDA	Beta vulgaris subsp. vulgaris				TUR	4.59
PI 220508	USDA	Beta vulgaris subsp. vulgaris				AFG	4.53
PI 220645	USDA	Beta vulgaris subsp. vulgaris				AFG	6.91
PI 222769	USDA	Beta vulgaris subsp. vulgaris				IRN	6.83
PI 232893	USDA	Beta vulgaris subsp. vulgaris				HUN	4.37
PI 251042	USDA	Beta vulgaris subsp. vulgaris				SRB	4.46
PI 264152	USDA	Beta vulgaris subsp. vulgaris				IRL	4.36
PI 266100	USDA	Beta vulgaris subsp. vulgaris				POL	5.42
PI 266101	USDA	Beta vulgaris subsp. vulgaris				POL	5.23
PI 266102	USDA	Beta vulgaris subsp. vulgaris				POL	6.95
PI 266103	USDA	Beta vulgaris subsp. vulgaris				POL	4.44
PI 266104	USDA	Beta vulgaris subsp. vulgaris				POL	4.95
PI 269873	USDA	Beta vulgaris subsp. vulgaris				PAK	4.21
PI 269875	USDA	Beta vulgaris subsp. vulgaris				PAK	6.42
PI 274392	USDA	Beta vulgaris subsp. vulgaris				POL	6.45
PI 274393	USDA	Beta vulgaris subsp. vulgaris				POL	5.5
PI 274394	USDA	Beta vulgaris subsp. vulgaris				POL	4.56
PI 285592	USDA	Beta vulgaris subsp. vulgaris				POL	6.42
PI 285593	USDA	Beta vulgaris subsp. vulgaris				POL	5.5
PI 285594	USDA	Beta vulgaris subsp. vulgaris				POL	5.19
PI 285595	USDA	Beta vulgaris subsp. vulgaris				POL	6.35
PI 286501	USDA	Beta vulgaris subsp. vulgaris				POL	4.62
PI 286502	USDA	Beta vulgaris subsp. vulgaris				POL	4.86
PI 355958	USDA	Beta vulgaris subsp. vulgaris				HUN	5.56
PI 355959	USDA	Beta vulgaris subsp. vulgaris				UKR	4.39
PI 355960	USDA	Beta vulgaris subsp. vulgaris				UKR	4.69
PI 355961	USDA	Beta vulgaris subsp. vulgaris				HUN	4.87
PI 355962	USDA	Beta vulgaris subsp. vulgaris				UKR	5.98
PI 355964	USDA	Beta vulgaris subsp. vulgaris				SUN	5.14
PI 357367	USDA	Beta vulgaris subsp. vulgaris				MKD	4.3
PI 368376	USDA	Beta vulgaris subsp. vulgaris				MKD	4.07
PI 381638	USDA	Beta vulgaris subsp. vulgaris				LVA	5.35
PI 381643	USDA	Beta vulgaris subsp. vulgaris				SUN	4.57
PI 381647	USDA	Beta vulgaris subsp. vulgaris				SUN	4.09
PI 381649	USDA	Beta vulgaris subsp. vulgaris				UKR	6.95
PI 386206	USDA	Beta vulgaris subsp. vulgaris				SUN	6.74
PI 386209	USDA	Beta vulgaris subsp. vulgaris				SUN	5.5
PI 407525	USDA	Beta vulgaris subsp. vulgaris				SUN	4.88
PI 467869	USDA	Beta vulgaris subsp. vulgaris				CHN	5.31
PI 467870	USDA	Beta vulgaris subsp. vulgaris				CHN	5.5
PI 467871	USDA	Beta vulgaris subsp. vulgaris				CHN	5.25
PI 467874	USDA	Beta vulgaris subsp. vulgaris				CHN	4.88
PI 467875	USDA	Beta vulgaris subsp. vulgaris				CHN	4.58
PI 467876	USDA	Beta vulgaris subsp. vulgaris				CHN	6.01
PI 467878	USDA	Beta vulgaris subsp. vulgaris				CHN	5.3
PI 467879	USDA	Beta vulgaris subsp. vulgaris				CHN	6.69
PI 470089	USDA	Beta vulgaris subsp. vulgaris				DEU	4.21
PI 470093	USDA	Beta vulgaris subsp. vulgaris				HUN	5.5
PI 470094	USDA	Beta vulgaris subsp. vulgaris				USA	4.73
PI 470095	USDA	Beta vulgaris subsp. vulgaris				HUN	4.43
PI 502293	USDA	Beta sp.	Beta vulgaris subsp. vulgaris			UZB	5.79
PI 504178	USDA	Beta vulgaris subsp. vulgaris	Beta vulgaris subsp. maritima	39.9167	8.4	ITA	6.66
PI 504189	USDA	Beta vulgaris subsp. maritima		39.5	16.9333	ITA	4.57
PI 504190	USDA	Beta vulgaris subsp. maritima		39.5667	17.15	ITA	4.46
PI 504196	USDA	Beta vulgaris subsp. maritima		38.8833	17.0833	ITA	5.57
PI 504200	USDA	Beta vulgaris subsp. maritima		38.5833	16.55	ITA	5.14
PI 504202	USDA	Beta vulgaris subsp. maritima		38.3167	16.4	ITA	5.5
PI 504203	USDA	Beta vulgaris subsp. maritima		37.9167	15.8833	ITA	4.24
PI 504204	USDA	Beta vulgaris subsp. maritima		37.9	15.7833	ITA	4.17
PI 504205	USDA	Beta vulgaris subsp. maritima		38.7167	16.1	ITA	6.35
PI 504206	USDA	Beta vulgaris subsp. maritima	Beta vulgaris subsp. adanensis	39.7	16.35	ITA	4.74
PI 504210	USDA	Beta vulgaris subsp. maritima		39.8167	16.3167	ITA	5.21
PI 504212	USDA	Beta vulgaris subsp. maritima		39.95	16.6167	ITA	5.62
PI 504216	USDA	Beta vulgaris subsp. maritima		40.5667	16.5333	ITA	5
PI 504220	USDA	Beta vulgaris subsp. maritima		40.5833	8.31667	ITA	5.67
PI 504222	USDA	Beta vulgaris subsp. maritima		40.3667	8.4	ITA	5.5
PI 504223	USDA	Beta vulgaris subsp. maritima		40.3	8.46667	ITA	5.5
PI 504226	USDA	Beta vulgaris subsp. maritima		40.65	8.33333	ITA	5.67
PI 504228	USDA	Beta vulgaris subsp. maritima		40.5667	8.16667	ITA	4.8
PI 504231	USDA	Beta vulgaris subsp. maritima		40.8333	8.4	ITA	5.5
PI 504236	USDA	Beta vulgaris subsp. maritima		41.1667	9.26667	ITA	4.9
PI 504238	USDA	Beta vulgaris subsp. maritima		41	8.86667	ITA	5.69
PI 504240	USDA	Beta vulgaris subsp. maritima		35.9167	8.53333	ITA	4.97
PI 504243	USDA	Beta vulgaris subsp. maritima		39.4	8.93333	ITA	6.76
PI 504245	USDA	Beta vulgaris subsp. maritima		39.3333	9.13333	ITA	4.73
PI 504249	USDA	Beta vulgaris subsp. maritima		39.1833	9.33333	ITA	5.37
PI 504251	USDA	Beta vulgaris subsp. maritima		39.15	9.4	ITA	5.1
PI 504255	USDA	Beta vulgaris subsp. maritima		38.9167	8.83333	ITA	4.96
PI 504256	USDA	Beta vulgaris subsp. maritima		39.1	8.38333	ITA	6.31
PI 504264	USDA	Beta vulgaris subsp. maritima		40.5333	9.76667	ITA	5.34
PI 504269	USDA	Beta vulgaris subsp. maritima		41.5167	9.21667	FRA	4.9
PI 504271	USDA	Beta vulgaris subsp. maritima		42.5667	9.48333	FRA	5.4
PI 504272	USDA	Beta vulgaris subsp. maritima		42.7833	9.43333	FRA	4.7
PI 504278	USDA	Beta vulgaris subsp. maritima		42.6	8.63333	FRA	4.5
PI 504280	USDA	Beta vulgaris subsp. maritima		41.8333	8.9	FRA	4.61
PI 504282	USDA	Beta vulgaris subsp. maritima		41.6333	8.73333	FRA	4.82
PI 505830	USDA	Beta vulgaris subsp. vulgaris				SUN	4.98
PI 518156	USDA	Beta vulgaris subsp. vulgaris				CHN	6.91
PI 518157	USDA	Beta vulgaris subsp. vulgaris				CHN	4.14
PI 518158	USDA	Beta vulgaris subsp. vulgaris				CHN	5.17
PI 518159	USDA	Beta vulgaris subsp. vulgaris				CHN	5.27
PI 518160	USDA	Beta vulgaris subsp. vulgaris				CHN	4.05
PI 518161	USDA	Beta vulgaris subsp. vulgaris				CHN	4.04
PI 518163	USDA	Beta vulgaris subsp. vulgaris				CHN	5.42
PI 518165	USDA	Beta vulgaris subsp. vulgaris				CHN	5.5
PI 518299	USDA	Beta vulgaris subsp. maritima		51.2167	1.4	GBR	4.5
PI 518300	USDA	Beta vulgaris subsp. maritima		51.1333	1.31667	GBR	4.31										no exact location available (“
PI 518302	USDA	Beta vulgaris subsp. maritima		50.9667	0.966667	GBR	4.45
PI 518303	USDA	Beta vulgaris subsp. maritima		50.9333	0.9	GBR	4.72
PI 518304	USDA	Beta vulgaris subsp. maritima		50.9333	0.766667	GBR	5.67
PI 518306	USDA	Beta vulgaris subsp. maritima		50.8333	0.533333	GBR	4.62
PI 518308	USDA	Beta vulgaris subsp. maritima		50.6167	0.0833333	GBR	4.48
PI 518309	USDA	Beta vulgaris subsp. maritima		50.65	0.05	GBR	5
PI 518310	USDA	Beta vulgaris subsp. maritima		50.8	-0.0333333	GBR	5.74
PI 518311	USDA	Beta vulgaris subsp. maritima	Beta vulgaris subsp. vulgaris	50.8167	-0.25	GBR	6.43
PI 518312	USDA	Beta vulgaris subsp. maritima		50.7833	-0.566667	GBR	5.58
PI 518313	USDA	Beta vulgaris subsp. maritima		50.75	-0.766667	GBR	6.34
PI 518316	USDA	Beta vulgaris subsp. maritima		50.7833	-1.01667	GBR	4.11
PI 518319	USDA	Beta vulgaris subsp. maritima		50.7167	-1.58333	GBR	5.02
PI 518320	USDA	Beta vulgaris subsp. maritima		50.7167	-1.75	GBR	5.81
PI 518322	USDA	Beta vulgaris subsp. maritima		50.6	-2.11667	GBR	5.5
PI 518324	USDA	Beta vulgaris subsp. maritima		50.6333	-2.43333	GBR	6.23
PI 518326	USDA	Beta vulgaris subsp. maritima		50.5833	-2.45	GBR	5.5
PI 518330	USDA	Beta vulgaris subsp. maritima		50.6667	-3.25	GBR	6.36
PI 518331	USDA	Beta vulgaris subsp. maritima		50.6333	-3.31667	GBR	5.81
PI 518332	USDA	Beta vulgaris subsp. maritima		50.5833	-3.45	GBR	4.83
PI 518333	USDA	Beta vulgaris subsp. maritima		50.4333	-3.55	GBR	6.09
PI 518335	USDA	Beta vulgaris subsp. maritima		50.2667	-3.63333	GBR	5.47
PI 518336	USDA	Beta vulgaris subsp. maritima		50.2667	-3.86667	GBR	4.63
PI 518338	USDA	Beta vulgaris subsp. maritima		50.3667	-4.38333	GBR	5.53
PI 518343	USDA	Beta vulgaris subsp. maritima		50.0667	-5.28333	GBR	4.69
PI 518344	USDA	Beta vulgaris subsp. maritima		50.0833	-5.7	GBR	5.81
PI 518347	USDA	Beta vulgaris subsp. maritima		50.4167	-5.05	GBR	4.4
PI 518351	USDA	Beta vulgaris subsp. maritima		51.0333	-4.26667	GBR	5.93
PI 518355	USDA	Beta vulgaris subsp. maritima		51.3833	-2.98333	GBR	5.7
PI 518356	USDA	Beta vulgaris subsp. maritima		51.4833	-2.78333	GBR	5.43
PI 518357	USDA	Beta vulgaris subsp. maritima		51.55	-2.68333	GBR	5.07
PI 518363	USDA	Beta vulgaris subsp. maritima		51.6833	-5.1	GBR	5.31
PI 518377	USDA	Beta vulgaris subsp. maritima		53.6667	-6.23333	IRL	4.02
PI 518388	USDA	Beta vulgaris subsp. maritima		52.1333	-7.4	IRL	6.46
PI 518391	USDA	Beta vulgaris subsp. maritima		51.9333	-7.85	IRL	6.7
PI 518398	USDA	Beta vulgaris subsp. maritima		52.1667	-10.25	IRL	5.56
PI 518399	USDA	Beta vulgaris subsp. maritima		52.1167	-10.3333	IRL	6.18
PI 518400	USDA	Beta vulgaris subsp. maritima		52.3167	-10.05	IRL	5.56
PI 518401	USDA	Beta vulgaris subsp. maritima		52.25	-9.86667	IRL	5.93
PI 518402	USDA	Beta vulgaris subsp. maritima		52.3833	-9.85	IRL	5.52
PI 518404	USDA	Beta vulgaris subsp. maritima		52.6	-9.43333	IRL	5.74
PI 518405	USDA	Beta vulgaris subsp. maritima		52.6	-9.68333	IRL	4.94
PI 518406	USDA	Beta vulgaris subsp. maritima		52.5833	-9.86667	IRL	6.2
PI 518411	USDA	Beta vulgaris subsp. maritima		54.3	-9.58333	IRL	5.26
PI 518412	USDA	Beta vulgaris subsp. maritima		54.3333	-5.53333	IRL	6.95
PI 518418	USDA	Beta vulgaris subsp. maritima		53.7833	-6.23333	IRL	4.01
PI 518419	USDA	Beta vulgaris subsp. maritima		53.5833	-6.1	IRL	6.8
PI 518421	USDA	Beta vulgaris subsp. maritima		54.2833	-0.366667	GBR	4.9
PI 518423	USDA	Beta vulgaris subsp. maritima		52.8667	0.483333	GBR	5.5
PI 518426	USDA	Beta vulgaris subsp. maritima		52.3167	1.68333	GBR	5.75
PI 518436	USDA	Beta vulgaris subsp. maritima		51.4	1.38333	GBR	5.7
PI 518440	USDA	Beta vulgaris subsp. maritima		51.4667	0.65	GBR	5.85
PI 531253	USDA	Beta vulgaris subsp. vulgaris	Beta vulgaris subsp. maritima			DNK	6.04
PI 535834	USDA	Beta vulgaris subsp. vulgaris				POL	5.14
PI 535835	USDA	Beta vulgaris subsp. vulgaris	Beta vulgaris subsp. maritima			POL	5.66
PI 535840	USDA	Beta vulgaris subsp. vulgaris				POL	5.5
PI 540563	USDA	Beta vulgaris subsp. maritima		43.2667	3.8	FRA	4.96
PI 540565	USDA	Beta vulgaris subsp. maritima		43.1333	3.43333	FRA	4.73
PI 540567	USDA	Beta vulgaris subsp. maritima		43.1	3.1	FRA	4.39
PI 540568	USDA	Beta vulgaris subsp. maritima		42.5333	3.25	FRA	4.95
PI 540569	USDA	Beta vulgaris subsp. maritima		43.25	-1.36667	FRA	4.87
PI 540572	USDA	Beta vulgaris subsp. maritima		44.1333	-1.16667	FRA	5.26
PI 540574	USDA	Beta vulgaris subsp. maritima		44.4333	-1.05	FRA	4.62
PI 540575	USDA	Beta vulgaris subsp. maritima		44.45	-1.05	FRA	4.54
PI 540576	USDA	Beta vulgaris subsp. maritima		44.4333	-1.1	FRA	5.37
PI 540580	USDA	Beta vulgaris subsp. maritima		45.2833	-1	FRA	5.44
PI 540581	USDA	Beta vulgaris subsp. maritima		45.3833	-1.06667	FRA	4.87
PI 540584	USDA	Beta vulgaris subsp. maritima		46	-1.18333	FRA	5.89
PI 540585	USDA	Beta vulgaris subsp. maritima		45.55	-1.2	FRA	6.01
PI 540586	USDA	Beta vulgaris subsp. maritima		45.5	-1.11667	FRA	6.08
PI 540599	USDA	Beta vulgaris subsp. maritima		46.3667	-1.51667	FRA	5.01
PI 540603	USDA	Beta vulgaris subsp. maritima		47.0667	-2.06667	FRA	5.86
PI 540605	USDA	Beta vulgaris subsp. maritima		47.1167	-2.08333	FRA	4.91
PI 540606	USDA	Beta vulgaris subsp. maritima		47.1333	-2.08333	FRA	4.82
PI 540607	USDA	Beta vulgaris subsp. maritima		47.2167	-2.31667	FRA	4.61
PI 540608	USDA	Beta vulgaris subsp. maritima		47.35	-2.51667	FRA	4.97
PI 540609	USDA	Beta vulgaris subsp. maritima		47.4	-3.1	FRA	4.54
PI 540610	USDA	Beta vulgaris subsp. maritima		47.4667	-3.46667	FRA	5.33
PI 540613	USDA	Beta vulgaris subsp. maritima		47.55	-4.23333	FRA	5.5
PI 540615	USDA	Beta vulgaris subsp. maritima		48.1167	-4.2	FRA	6.16
PI 540618	USDA	Beta vulgaris subsp. maritima		48.3	-4.45	FRA	5.28
PI 540620	USDA	Beta vulgaris subsp. maritima		48.4	-4.05	FRA	6.03
PI 540621	USDA	Beta vulgaris subsp. maritima		48.4167	-3.48333	FRA	5.2
PI 540625	USDA	Beta vulgaris subsp. maritima		48.3167	-2.31667	FRA	4.88
PI 540631	USDA	Beta vulgaris subsp. maritima		49.2	-2.03333	GBR	5.59
PI 540632	USDA	Beta vulgaris subsp. maritima		49.1667	-2.05	GBR	5.67
PI 540633	USDA	Beta vulgaris subsp. maritima		49.45	-2.43333	GBR	5.86
PI 540634	USDA	Beta vulgaris subsp. maritima		49.4667	-2.45	GBR	5.29
PI 540635	USDA	Beta vulgaris subsp. maritima		49.4667	-2.41667	GBR	5.35
PI 540637	USDA	Beta vulgaris subsp. maritima		48.3667	-2.01667	FRA	4.89
PI 540638	USDA	Beta vulgaris subsp. maritima		48.4167	-1.56667	FRA	5.62
PI 540643	USDA	Beta vulgaris subsp. maritima		48.45	-1.35	FRA	5.5
PI 540645	USDA	Beta vulgaris subsp. maritima		49	-1.31667	FRA	6.23
PI 540647	USDA	Beta vulgaris subsp. maritima		49.2	-1.41667	FRA	5.42
PI 540648	USDA	Beta vulgaris subsp. maritima		49.3167	-1.51667	FRA	5.95
PI 540652	USDA	Beta vulgaris subsp. maritima		49.1833	-1.05	FRA	5.5
PI 540653	USDA	Beta vulgaris subsp. maritima		49.2167	-0.533333	FRA	6.72
PI 540656	USDA	Beta vulgaris subsp. maritima		49.1667	-0.0666667	FRA	4.89
PI 540658	USDA	Beta vulgaris subsp. maritima		49.4167	0.133333	FRA	5.53
PI 540659	USDA	Beta vulgaris subsp. maritima		49	0.25	FRA	6.19
PI 540660	USDA	Beta vulgaris subsp. maritima		49.45	0.533333	FRA	6.18
PI 540661	USDA	Beta vulgaris subsp. maritima		50	1.2	FRA	5.39
PI 540662	USDA	Beta vulgaris subsp. maritima		50.1167	1.33333	FRA	5.79
PI 540664	USDA	Beta vulgaris subsp. maritima		50.4667	1.36667	FRA	5.69
PI 540666	USDA	Beta vulgaris subsp. maritima		50.3167	1.36667	FRA	5.1
PI 540667	USDA	Beta vulgaris subsp. maritima		50.2167	1.36667	FRA	4.68
PI 540668	USDA	Beta vulgaris subsp. maritima		56	11.3	DNK	5.83
PI 540672	USDA	Beta vulgaris subsp. maritima		55.7667	10.55	DNK	6.55
PI 540673	USDA	Beta vulgaris subsp. maritima		55.7667	10.6167	DNK	5.32
PI 540674	USDA	Beta vulgaris subsp. maritima		55.8833	10.6833	DNK	5.92
PI 540675	USDA	Beta vulgaris subsp. maritima		55.8333	10.5333	DNK	4.03
PI 540676	USDA	Beta vulgaris subsp. maritima		55.75	10.8333	DNK	5.33
PI 540677	USDA	Beta vulgaris subsp. maritima		55.5333	11.25	DNK	5.16
PI 540678	USDA	Beta vulgaris subsp. maritima		55.5	10.75	DNK	5.4
PI 540682	USDA	Beta vulgaris subsp. maritima		55.1667	10.9833	DNK	5.06
PI 540684	USDA	Beta vulgaris subsp. maritima		54.75	11	DNK	5.33
PI 540685	USDA	Beta vulgaris subsp. maritima		55.1833	11.5167	DNK	5.5
PI 540687	USDA	Beta vulgaris subsp. maritima		51.1833	2.41667	BEL	6.1
PI 540688	USDA	Beta vulgaris subsp. maritima		51.2	2.75	BEL	4.98
PI 540691	USDA	Beta vulgaris subsp. maritima		48.5833	-3.26667	FRA	6.97
PI 540693	USDA	Beta vulgaris subsp. maritima		48.5833	-4.35	FRA	4.85
PI 540700	USDA	Beta vulgaris subsp. maritima		47.5	-2.61667	FRA	4.09
PI 540702	USDA	Beta vulgaris subsp. maritima		46.5833	-1.93333	FRA	6.32
PI 546378	USDA	Beta vulgaris subsp. maritima				USA	6.05
PI 546398	USDA	Beta vulgaris subsp. maritima				ISR	6.95
PI 546405	USDA	Beta vulgaris subsp. maritima				DNK	5.58
PI 546412	USDA	Beta vulgaris subsp. maritima				DNK	5.5
PI 546413	USDA	Beta vulgaris subsp. maritima				FRA	5.41
PI 546414	USDA	Beta vulgaris subsp. maritima	Beta vulgaris subsp. vulgaris			FRA	6.52
PI 546431	USDA	Beta vulgaris subsp. maritima				GRC	6.01
PI 546436	USDA	Beta vulgaris subsp. maritima				GRC	5.67
PI 546437	USDA	Beta vulgaris subsp. maritima	Beta vulgaris subsp. adanensis			GRC	4.72
PI 546438	USDA	Beta vulgaris subsp. maritima				GRC	6.65
PI 546439	USDA	Beta vulgaris subsp. maritima	Beta vulgaris subsp. adanensis			TUR	5.24
PI 546441	USDA	Beta vulgaris subsp. maritima	Beta vulgaris subsp. adanensis			GRC	5.89
PI 546443	USDA	Beta vulgaris subsp. maritima				GRC	5.39
PI 546456	USDA	Beta patula					4.79
PI 546508	USDA	Beta vulgaris subsp. maritima	Beta vulgaris subsp. adanensis			GRC	5.11
PI 546518	USDA	Beta vulgaris subsp. maritima	Beta vulgaris subsp. adanensis			GRC	4.34
PI 546519	USDA	Beta vulgaris subsp. maritima				GRC	6.18
PI 546520	USDA	Beta vulgaris subsp. maritima	Beta vulgaris subsp. adanensis			GRC	4.6
PI 546521	USDA	Beta vulgaris subsp. maritima				GRC	5.53
PI 546522	USDA	Beta vulgaris subsp. maritima				GRC	6.1
PI 546523	USDA	Beta vulgaris subsp. maritima	Beta vulgaris subsp. adanensis			GRC	4.73
PI 546528	USDA	Beta vulgaris subsp. maritima				ITA	5.32
PI 546529	USDA	Beta vulgaris subsp. maritima				ITA	4.24
PI 546538	USDA	Beta vulgaris subsp. vulgaris				GRC	5.9
PI 562579	USDA	Beta vulgaris subsp. maritima	Beta vulgaris subsp. adanensis	31.0167	27	EGY	5.39
PI 562581	USDA	Beta vulgaris subsp. maritima	Beta vulgaris subsp. adanensis	30.1167	29.05	EGY	5.86
PI 562582	USDA	Beta vulgaris subsp. maritima	Beta vulgaris subsp. adanensis	30.1167	29.0667	EGY	5.38
PI 562590	USDA	Beta vulgaris subsp. maritima	Beta vulgaris subsp. adanensis	31	30.0333	EGY	4.98
PI 562591	USDA	Beta vulgaris subsp. maritima		31	30.0333	EGY	5.5
PI 562597	USDA	Beta vulgaris subsp. maritima	Beta vulgaris subsp. adanensis	31.0167	32.0333	EGY	5.69
PI 562599	USDA	Beta vulgaris subsp. maritima		29.0333	30.15	EGY	4.63
PI 562600	USDA	Beta vulgaris subsp. maritima		29.0333	30.15	EGY	5.22
PI 562602	USDA	Beta vulgaris subsp. maritima		25.05	32.1167	EGY	4.87
PI 590614	USDA	Beta vulgaris subsp. vulgaris				FRA	4.81
PI 590615	USDA	Beta vulgaris subsp. vulgaris				FRA	4.31
PI 590616	USDA	Beta vulgaris subsp. vulgaris				FRA	4.85
PI 590838	USDA	Beta vulgaris subsp. vulgaris				USA	5
PI 604031	USDA	Beta vulgaris subsp. maritima		51.95	-7.71667	IRL	4.54
PI 604507	USDA	Beta vulgaris subsp. maritima		50.1333	-5.46667	GBR	6.43
PI 604508	USDA	Beta vulgaris subsp. maritima				GRC	5.93
PI 604509	USDA	Beta vulgaris subsp. maritima		37.9833	13.65	ITA	4.94
PI 604511	USDA	Beta vulgaris subsp. maritima				FRA	6.5
PI 604512	USDA	Beta vulgaris subsp. maritima		37.2167	21.6	GRC	4.71
PI 604513	USDA	Beta vulgaris subsp. maritima		39.7906	19.7075	GRC	5.36
PI 604515	USDA	Beta vulgaris subsp. maritima		36.85	22.6667	GRC	4.63
PI 604516	USDA	Beta vulgaris subsp. maritima	Beta vulgaris subsp. adanensis	37.7667	26.9667	GRC	6.25
PI 604517	USDA	Beta vulgaris subsp. maritima		38.4167	26	GRC	5.21
PI 604518	USDA	Beta vulgaris subsp. maritima	Beta vulgaris subsp. adanensis	39.1	26.55	GRC	4.88
PI 604520	USDA	Beta vulgaris subsp. maritima		38.7167	0.05	ESP	5.41
PI 604521	USDA	Beta vulgaris subsp. maritima	Beta vulgaris subsp. vulgaris			DEU	5.1
PI 604522	USDA	Beta vulgaris subsp. maritima		38.3833	22.3833	GRC	4.43
PI 604523	USDA	Beta vulgaris subsp. maritima		38.9167	20.8833	GRC	4.57
PI 604524	USDA	Beta vulgaris subsp. maritima		38.7	-9.41667	PRT	5.64
PI 604525	USDA	Beta vulgaris subsp. maritima		39.6167	3.36667	ESP	4.73
PI 604526	USDA	Beta vulgaris subsp. maritima		32.6333	-16.9667	PRT	5.1
PI 604527	USDA	Beta vulgaris subsp. maritima		38.75	1.5	ESP	5.53
PI 604528	USDA	Beta vulgaris subsp. maritima		39.5667	0.05	ESP	5.68
PI 604529	USDA	Beta vulgaris subsp. maritima		39.8833	3.01667	ESP	5.61
PI 604530	USDA	Beta vulgaris subsp. maritima		45.7333	-1.1	FRA	6.31
PI 604535	USDA	Beta vulgaris subsp. maritima		45	13	HRV	5.44
PI 604536	USDA	Beta vulgaris subsp. maritima		38.1833	-0.55	ESP	5.09
PI 604537	USDA	Beta vulgaris subsp. maritima		39.35	-9.15	PRT	5.56
PI 604538	USDA	Beta vulgaris subsp. maritima		38.4333	-9.1	PRT	5.2
PI 604539	USDA	Beta vulgaris subsp. maritima		36.9833	-8.93333	PRT	5.54
PI 604540	USDA	Beta vulgaris subsp. maritima		37.2667	-7.16667	ESP	6.33
PI 604541	USDA	Beta vulgaris subsp. maritima		40.6333	-8.65	PRT	5.46
PI 604542	USDA	Beta vulgaris subsp. maritima				FRA	5.66
PI 604544	USDA	Beta vulgaris subsp. maritima		47.5	-3.13333	FRA	4.46
PI 604545	USDA	Beta vulgaris subsp. maritima	Beta vulgaris subsp. adanensis	34.6667	32.6333	CYP	5.53
PI 604547	USDA	Beta vulgaris subsp. maritima		54.15	7.86667	DEU	5.38
PI 605413	USDA	Beta vulgaris subsp. vulgaris				USA	5.11
PI 610265	USDA	Beta vulgaris subsp. vulgaris				USA	4.08
PI 610268	USDA	Beta vulgaris subsp. vulgaris				USA	4.86
PI 631354	USDA	Beta vulgaris subsp. vulgaris				USA	4.12
PI 633945	USDA	Beta vulgaris subsp. vulgaris				USA	4.89
PI 633947	USDA	Beta vulgaris subsp. vulgaris				USA	4.88
PI 633949	USDA	Beta vulgaris subsp. vulgaris				USA	4.65
PI 633950	USDA	Beta vulgaris subsp. vulgaris				USA	5.16
PI 663878	USDA	Beta vulgaris subsp. vulgaris				USA	4.73
EL-A015030	ELA	Beta vulgaris subsp. vulgaris				USA	4.76
EL-A022469	ELA	Beta vulgaris subsp. vulgaris				USA	4.74
EL-A022806	ELA	Beta vulgaris subsp. vulgaris				USA	4.71
EL-A024961	ELA	Beta vulgaris subsp. vulgaris				USA	4.01
EL-A024967	ELA	Beta vulgaris subsp. vulgaris				USA	4.79
EL-A027015	ELA	Beta vulgaris subsp. vulgaris				USA	5.37
EL-A027149	ELA	Beta vulgaris subsp. vulgaris				USA	5.46
EL-A027154	ELA	Beta vulgaris subsp. vulgaris				USA	4.24
EL-A029686	ELA	Beta vulgaris subsp. vulgaris				USA	6.55
EL-A1200001	ELA	Beta vulgaris subsp. vulgaris				USA	5.28
EL-A1200026	ELA	Beta vulgaris subsp. vulgaris				USA	4.52
EL-A1200027	ELA	Beta vulgaris subsp. vulgaris				USA	5.5
EL-A1200035	ELA	Beta vulgaris subsp. vulgaris				USA	4.48
EL-A1200036	ELA	Beta vulgaris subsp. vulgaris				USA	4.08
EL-A1200037	ELA	Beta vulgaris subsp. vulgaris				USA	4.15
EL-A1201898	ELA	Beta vulgaris subsp. vulgaris				USA	5.9
EL-A1303848	ELA	Beta vulgaris subsp. vulgaris				USA	5.98
EL-A1401296	ELA	Beta vulgaris subsp. vulgaris				USA	4.15
EL-A1401300	ELA	Beta vulgaris subsp. vulgaris				USA	4.38
EL-A1401304	ELA	Beta vulgaris subsp. vulgaris				USA	4.13
EL-A1402159	ELA	Beta vulgaris subsp. vulgaris				USA	4.92
EL-A1402161	ELA	Beta vulgaris subsp. vulgaris				USA	6.33
EL-A1402162	ELA	Beta vulgaris subsp. vulgaris				USA	4.07
EL-A1402163	ELA	Beta vulgaris subsp. vulgaris				USA	5.29
EL-A1500005	ELA	Beta vulgaris subsp. vulgaris				USA	5.5
EL-A1501103	ELA	Beta vulgaris subsp. vulgaris				USA	5.92
EL-A1600008	ELA	Beta vulgaris subsp. vulgaris				USA	4.37
EL-A1600013	ELA	Beta vulgaris subsp. vulgaris				USA	5.25
EL-A1600014	ELA	Beta vulgaris subsp. vulgaris				USA	4.96
EL-A1600015	ELA	Beta vulgaris subsp. vulgaris				USA	5.42
EL-A1600016	ELA	Beta vulgaris subsp. vulgaris				USA	4.53
EL-A1600019	ELA	Beta vulgaris subsp. vulgaris				USA	5.14
EL-A1600020	ELA	Beta vulgaris subsp. vulgaris				USA	5.5
EL-A1600021	ELA	Beta vulgaris subsp. vulgaris				USA	5.47
EL-A1600022	ELA	Beta vulgaris subsp. vulgaris				USA	6.45
EL-A1600024	ELA	Beta vulgaris subsp. vulgaris				USA	4.62
EL-A1600025	ELA	Beta vulgaris subsp. vulgaris				USA	4.58
PI 232889	ELA	Beta vulgaris subsp. vulgaris				HUN	4.67
PI 355963	ELA	Beta vulgaris subsp. vulgaris				SUN	4.09
PI 357361	ELA	Beta vulgaris subsp. vulgaris				MKD	5.36
PI 628755	ELA	Beta vulgaris subsp. vulgaris				USA	5.57
PI 663212	ELA	Beta vulgaris subsp. vulgaris				USA	4.78
PI 664912	ELA	Beta vulgaris subsp. vulgaris				USA	5.11
PI 664914	ELA	Beta vulgaris subsp. vulgaris				USA	4.23
PI 664916	ELA	Beta vulgaris subsp. vulgaris				USA	5.51
PI 664922	ELA	Beta vulgaris subsp. vulgaris				USA	5.94
PI 664923	ELA	Beta vulgaris subsp. vulgaris				USA	4.89
PI 674103	ELA	Beta vulgaris subsp. vulgaris				USA	5.68
Beretta	KWS	Beta vulgaris subsp. vulgaris					4.93
Brigitta	KWS	Beta vulgaris subsp. vulgaris					5.23
Esperanza	KWS	Beta vulgaris subsp. vulgaris					5.64
Evelina	KWS	Beta vulgaris subsp. vulgaris					6.54
Gerty	KWS	Beta vulgaris subsp. vulgaris					5.29
Laetitia	KWS	Beta vulgaris subsp. vulgaris					5.42
Ludwina	KWS	Beta vulgaris subsp. vulgaris					5.34
Malvina	KWS	Beta vulgaris subsp. vulgaris					5.5
Pauletta	KWS	Beta vulgaris subsp. vulgaris					5.37
Vivianna	KWS	Beta vulgaris subsp. vulgaris					4.79
Achat	STRU	Beta vulgaris subsp. vulgaris					5.33
Artus	STRU	Beta vulgaris subsp. vulgaris					5.54
Barents	STRU	Beta vulgaris subsp. vulgaris					6.01
Brix	STRU	Beta vulgaris subsp. vulgaris					6.01
Charly	STRU	Beta vulgaris subsp. vulgaris					5.75
Kleist	STRU	Beta vulgaris subsp. vulgaris					5.2
Kopernikus	STRU	Beta vulgaris subsp. vulgaris					5.34
Kühn	STRU	Beta vulgaris subsp. vulgaris					5.85
Premiere	STRU	Beta vulgaris subsp. vulgaris					5.88
Timur	STRU	Beta vulgaris subsp. vulgaris					5.44
Armesa	SYNG	Beta vulgaris subsp. vulgaris					5.83
Cardamone	SYNG	Beta vulgaris subsp. vulgaris					5.46
Contenta	SYNG	Beta vulgaris subsp. vulgaris					4.69
Monsun	SYNG	Beta vulgaris subsp. vulgaris					4.52
Nero	SYNG	Beta vulgaris subsp. vulgaris					5.12
Oxalide	SYNG	Beta vulgaris subsp. vulgaris					5.1
Punkta	SYNG	Beta vulgaris subsp. vulgaris					6.44
Rasta	SYNG	Beta vulgaris subsp. vulgaris					5.1
SY Belana	SYNG	Beta vulgaris subsp. vulgaris					4.79
SY Probus	SYNG	Beta vulgaris subsp. vulgaris					4.97
