# Supplementary material for: Genomic distances reveal relationships of wild and cultivated beets
Source: Nat Commun. 2022 Apr 19;13:2021. doi: 10.1038/s41467-022-29676-9 (PMC9019029; doi:10.1038/s41467-022-29676-9)
Supplement: Supplementary file 5 — Source Data [file 41467_2022_29676_MOESM5_ESM.xlsx]

## Sheet: Figure 1
a)
8
B.lomatogona	0	0.0735321	0.116357	0.112152	0.183134	0.184014	0.11298	0.115365
B.nana	0.0735321	0	0.11298	0.109588	0.185827	0.184014	0.110106	0.11188
Chard	0.116357	0.11298	0	0.0317529	0.172288	0.171602	0.0192255	0.0284421
B.maritima_dk	0.112152	0.109588	0.0317529	0	0.170592	0.169604	0.0297077	0.0155673
P.procumbens	0.183134	0.185827	0.172288	0.170592	0	0.196126	0.16615	0.168318
Spinach	0.184014	0.184014	0.171602	0.169604	0.196126	0	0.167376	0.169604
Sugarbeet	0.11298	0.110106	0.0192255	0.0297077	0.16615	0.167376	0	0.0268447
B.maritima_wb42	0.115365	0.11188	0.0284421	0.0155673	0.168318	0.169604	0.0268447	0
b)
8
B.lomotogona	0	0.0836797	0.131826	0.125964	0.206387	0.202933	0.130701	0.127102
B.nana	0.0836797	0	0.134014	0.124131	0.202271	0.202933	0.13084	0.127747
Chard	0.131826	0.134014	0	0.0711182	0.197292	0.219531	0.0677629	0.0697723
B.maritima_dk	0.125964	0.124131	0.0711182	0	0.181843	0.191209	0.0651655	0.0602895
P.procumbens	0.206387	0.202271	0.197292	0.181843	0	0.216771	0.187235	0.189679
Spinach	0.202933	0.202933	0.219531	0.191209	0.216771	0	0.202271	0.204974
SugarBeet	0.130701	0.13084	0.0677629	0.0651655	0.187235	0.202271	0	0.0660599
B.maritima_wb42	0.127102	0.127747	0.0697723	0.0602895	0.189679	0.204974	0.0660599	0

## Sheet: Figure 2
48
BETA_316_	0	0.0284421	0.0229822	0.0246988	0.0219913	0.0279823	0.0233089	0.0314572	0.0212716	0.0255655	0.023891	0.0259022	0.0246201	0.0337927	0.0261097	0.0248969	0.0252089	0.025985	0.0270424	0.0270943	0.0234137	0.0247858	0.0241137	0.0256964	0.0252411	0.0234137	0.0230857	0.0236929	0.0252009	0.0238375	0.0241677	0.025721	0.0243539	0.0324482	0.0251526	0.0254515	0.0252653	0.0259022	0.0283332	0.0250404	0.0239829	0.0233014	0.0232119	0.0249287	0.0242762	0.0247146	0.023807	0.179768
PI_518405_	0.0284421	0	0.0292168	0.0299084	0.0293199	0.0317324	0.0290025	0.0341361	0.0287071	0.0309048	0.0296601	0.0308452	0.0299468	0.0366117	0.0313459	0.0307066	0.029784	0.0310644	0.0305982	0.0305	0.0291328	0.0302269	0.0292262	0.0303533	0.0307165	0.0300334	0.0280898	0.0298509	0.030865	0.0290582	0.0302852	0.0297172	0.0307659	0.0353187	0.0136645	0.0305589	0.0311545	0.0302463	0.0329357	0.0277154	0.0284148	0.0269563	0.0269563	0.0279912	0.0278396	0.0274687	0.0271462	0.185367
PI_540632_	0.0229822	0.0292168	0	0.0214097	0.0155997	0.0283694	0.0183375	0.0307461	0.022718	0.020056	0.0169364	0.0214236	0.0209501	0.0333664	0.0199709	0.018472	0.0191307	0.0204989	0.029273	0.0296982	0.0167991	0.0174703	0.0199253	0.0213613	0.0193587	0.0112908	0.019156	0.0184291	0.0179567	0.0197177	0.0197694	0.0256964	0.0205189	0.0319381	0.023519	0.0185702	0.0187618	0.0214444	0.0214374	0.0275654	0.0281617	0.0263272	0.0270166	0.0283876	0.0276889	0.0277243	0.0276977	0.184912
PI_540638_	0.0246988	0.0299084	0.0214097	0	0.0204123	0.0292355	0.0212097	0.0327546	0.0248969	0.0248016	0.0215417	0.0253542	0.0246279	0.0347783	0.024565	0.023519	0.0237917	0.0253623	0.0283241	0.0291608	0.02237	0.0225724	0.0237765	0.0256554	0.0233537	0.0227253	0.0221692	0.02237	0.0233987	0.0233089	0.0242374	0.0270338	0.0240751	0.0338588	0.0269477	0.0233987	0.0232715	0.0249208	0.0259188	0.0272678	0.0279198	0.026235	0.0271549	0.0274863	0.02768	0.027583	0.0272852	0.183134
PI_540652_	0.0219913	0.0293199	0.0155997	0.0204123	0	0.0292262	0.0164371	0.0305883	0.0206327	0.0193523	0.0163363	0.0206864	0.0192952	0.0334207	0.0193396	0.017359	0.0190993	0.0202797	0.0288083	0.0288175	0.0164876	0.0175644	0.0182099	0.0204922	0.0191434	0.016623	0.0184352	0.0114553	0.0171844	0.0186134	0.0200429	0.0254515	0.0190301	0.0315996	0.0237233	0.0179029	0.0173123	0.021857	0.0223484	0.0276889	0.0277597	0.0258032	0.0264366	0.0282157	0.0270252	0.0268618	0.0271809	0.185827
PI_604529_	0.0279823	0.0317324	0.0283694	0.0292355	0.0292262	0	0.0279019	0.0335733	0.0272678	0.0317017	0.0298127	0.0314268	0.0295273	0.0351683	0.0312048	0.0307362	0.0293293	0.0318042	0.0293012	0.0283332	0.0301203	0.0310644	0.0302755	0.0307263	0.0308055	0.0297458	0.0290304	0.0301107	0.0312249	0.029273	0.0288913	0.0252734	0.0298414	0.0345287	0.0293012	0.0300817	0.0307362	0.0312349	0.033486	0.0268019	0.027355	0.0261014	0.0265296	0.0271289	0.0271462	0.0269993	0.0269993	0.184461
PI_540682_	0.0233089	0.0290025	0.0183375	0.0212097	0.0164371	0.0279019	0	0.0314978	0.0232715	0.0221122	0.0185764	0.0220055	0.0199188	0.0336718	0.0166061	0.0147509	0.0153845	0.0168448	0.0294517	0.0288451	0.0180649	0.0188053	0.0198278	0.0217585	0.0198343	0.0197371	0.0207403	0.0199188	0.0140744	0.0138885	0.0165552	0.0264029	0.0168334	0.0327015	0.0254353	0.0202137	0.013112	0.0235794	0.0235567	0.0260348	0.0266739	0.0245337	0.0259353	0.0264366	0.0267933	0.0266739	0.0260348	0.184912
PI_562581_	0.0314572	0.0341361	0.0307461	0.0327546	0.0305883	0.0335733	0.0314978	0	0.0271462	0.0333014	0.0323538	0.0338478	0.0324903	0.00530048	0.0340693	0.0326168	0.0326063	0.0335296	0.0332689	0.0327439	0.0316404	0.0327864	0.0316506	0.0332149	0.0331395	0.0320829	0.0314065	0.0326803	0.0333556	0.0322598	0.0324798	0.0313661	0.0329571	0.00405078	0.0315385	0.033486	0.0333339	0.0341695	0.0363221	0.0310244	0.0310744	0.0299468	0.0299853	0.0315588	0.0311044	0.0312249	0.0302755	0.182699
BETA_316_1	0.0212716	0.0287071	0.022718	0.0248969	0.0206327	0.0272678	0.0232715	0.0271462	0	0.0253299	0.0238146	0.0258857	0.0244163	0.0297458	0.0260016	0.0247462	0.0253461	0.0264113	0.0270079	0.0265804	0.0230043	0.0249526	0.0234738	0.0258444	0.0252009	0.0242297	0.0231079	0.0223916	0.0249287	0.0238986	0.0249845	0.0250165	0.0242607	0.0281977	0.0249049	0.0248175	0.025217	0.0267762	0.0286887	0.024518	0.0245965	0.0228791	0.0231079	0.0248572	0.0241291	0.0241677	0.0240751	0.185827
PI_518306_	0.0255655	0.0309048	0.020056	0.0248016	0.0193523	0.0317017	0.0221122	0.0333014	0.0253299	0	0.0193333	0.0231005	0.0235492	0.0354234	0.0232641	0.0210454	0.0228497	0.0232417	0.0315181	0.0316506	0.0193396	0.0210318	0.0205858	0.0244241	0.0216114	0.021196	0.0219418	0.021251	0.021196	0.0222336	0.0242064	0.0282247	0.0236247	0.0341695	0.0260847	0.0198732	0.0215347	0.0239445	0.024106	0.0304119	0.0303339	0.027813	0.0296031	0.0307956	0.0296791	0.0303339	0.0298797	0.181843
PI_518324_	0.023891	0.0296601	0.0169364	0.0215417	0.0163363	0.0298127	0.0185764	0.0323538	0.0238146	0.0193333	0	0.0207672	0.021313	0.0345853	0.0206797	0.0180048	0.0197953	0.020774	0.0297077	0.0300527	0.0150232	0.0176767	0.0193015	0.0214167	0.0197177	0.0182039	0.0195696	0.0184169	0.0182039	0.0195439	0.0205456	0.0264113	0.0208619	0.0328503	0.0245493	0.0191244	0.01888	0.0214721	0.021963	0.0285149	0.029414	0.0271029	0.0280091	0.0293575	0.0285423	0.0281977	0.0287254	0.178173
PI_518355_	0.0259022	0.0308452	0.0214236	0.0253542	0.0206864	0.0314268	0.0220055	0.0338478	0.0258857	0.0231005	0.0207672	0	0.0229085	0.0360591	0.022471	0.0215208	0.0233238	0.0234889	0.0316098	0.0314065	0.0200101	0.021196	0.0153363	0.024471	0.0223053	0.0206193	0.0227107	0.0231821	0.0215417	0.022155	0.0247225	0.0290769	0.0230265	0.0347669	0.0267165	0.0222909	0.0214444	0.0232939	0.0248096	0.0309346	0.0307165	0.0295936	0.0302075	0.0313661	0.0307758	0.0305982	0.0307461	0.180176
PI_518411_	0.0246201	0.0299468	0.0209501	0.0246279	0.0192952	0.0295273	0.0199188	0.0324903	0.0244163	0.0235492	0.021313	0.0229085	0	0.0346987	0.022205	0.0212716	0.022718	0.0234062	0.0301687	0.0294612	0.0206595	0.0209773	0.0209705	0.0145695	0.02296	0.0219842	0.0224927	0.0220197	0.0205992	0.0213682	0.023279	0.0267421	0.022471	0.033486	0.0245023	0.0230117	0.0218923	0.0245415	0.0262015	0.0293575	0.0296221	0.0276006	0.028027	0.0297649	0.0291608	0.0289191	0.0290489	0.185367
PI_562581_1	0.0337927	0.0366117	0.0333664	0.0347783	0.0334207	0.0351683	0.0336718	0.00530048	0.0297458	0.0354234	0.0345853	0.0360591	0.0346987	0	0.0359641	0.0346533	0.0349497	0.0354817	0.0349497	0.0348925	0.0336608	0.0349841	0.0337157	0.0352608	0.0349497	0.0342813	0.0335842	0.035053	0.0352492	0.0345627	0.0344723	0.0333447	0.0350071	0.00684278	0.0338368	0.0354117	0.0352955	0.0364063	0.0381289	0.0329999	0.0328503	0.0323958	0.0319174	0.0336389	0.0330964	0.0329677	0.031969	0.182269
PI_540668_	0.0261097	0.0313459	0.0199709	0.024565	0.0193396	0.0312048	0.0166061	0.0340693	0.0260016	0.0232641	0.0206797	0.022471	0.022205	0.0359641	0	0.0151554	0.0184169	0.0188987	0.0317222	0.0318042	0.0201544	0.0208686	0.0219418	0.0234813	0.0216533	0.0207335	0.0226815	0.0225869	0.0134722	0.018083	0.0208416	0.0289283	0.0179448	0.0348696	0.0270079	0.0217304	0.0152084	0.0240059	0.0238527	0.0309446	0.0308948	0.0293199	0.0293669	0.0306375	0.030256	0.030256	0.0305294	0.186292
PI_540676_	0.0248969	0.0307066	0.018472	0.023519	0.017359	0.0307362	0.0147509	0.0326168	0.0247462	0.0210454	0.0180048	0.0215208	0.0212716	0.0346533	0.0151554	0	0.0160145	0.0171554	0.0308253	0.0308948	0.0177122	0.0188987	0.0200953	0.0222909	0.0194607	0.0189925	0.0206528	0.0196597	0.011879	0.0151501	0.0192445	0.0281077	0.0173765	0.0335624	0.0256882	0.0199253	0.0130879	0.0232193	0.0225869	0.0296031	0.0298509	0.0278307	0.0284148	0.0301493	0.0293199	0.0291514	0.0294989	0.184014
PI_540678_	0.0252089	0.029784	0.0191307	0.0237917	0.0190993	0.0293293	0.0153845	0.0326063	0.0253461	0.0228497	0.0197953	0.0233238	0.022718	0.0349497	0.0184169	0.0160145	0	0.0187618	0.0298318	0.0299084	0.0197242	0.0203791	0.0215835	0.0230634	0.0212441	0.0201019	0.0219347	0.0214513	0.0159925	0.016009	0.019621	0.0274687	0.0190741	0.0335952	0.0259519	0.0214999	0.0160642	0.0236853	0.0242995	0.0265381	0.0271116	0.0250724	0.0264704	0.0272765	0.0265804	0.0269133	0.0274951	0.179768
PI_540684_	0.025985	0.0310644	0.0204989	0.0253623	0.0202797	0.0318042	0.0168448	0.0335296	0.0264113	0.0232417	0.020774	0.0234889	0.0234062	0.0354817	0.0188987	0.0171554	0.0187618	0	0.032114	0.0317529	0.0201676	0.0209569	0.0224349	0.0241677	0.0217655	0.0218781	0.0229527	0.0226669	0.015987	0.0182828	0.0205992	0.0294895	0.019137	0.0341918	0.0264704	0.0225942	0.0164315	0.0251366	0.0239292	0.0300238	0.0299468	0.0285332	0.0289006	0.0298988	0.030101	0.0294706	0.0292824	0.182699
PI_504204_	0.0270424	0.0305982	0.029273	0.0283241	0.0288083	0.0293012	0.0294517	0.0332689	0.0270079	0.0315181	0.0297077	0.0316098	0.0301687	0.0349497	0.0317222	0.0308253	0.0298318	0.032114	0	0.0190615	0.02948	0.0318762	0.0299084	0.0303144	0.030608	0.0302269	0.0282337	0.0294234	0.0312853	0.0291701	0.0296982	0.0273637	0.0298701	0.0339473	0.0287346	0.0309346	0.0315487	0.0311646	0.0335842	0.0259022	0.0264198	0.0246043	0.0248413	0.0257046	0.025217	0.0262433	0.0255573	0.181002
PI_504204_1	0.0270943	0.0305	0.0296982	0.0291608	0.0288175	0.0283332	0.0288451	0.0327439	0.0265804	0.0316506	0.0300527	0.0314065	0.0294612	0.0348925	0.0318042	0.0308948	0.0299084	0.0317529	0.0190615	0	0.0293575	0.0313257	0.0296696	0.029918	0.0308353	0.030677	0.0288267	0.0296696	0.0314572	0.0290118	0.0296031	0.0272156	0.0303241	0.0335514	0.0287254	0.0309147	0.0312853	0.0306277	0.0338588	0.0264198	0.0259353	0.02477	0.0250085	0.0260265	0.0252976	0.0262601	0.0258279	0.187713
PI_518324_1	0.0234137	0.0291328	0.0167991	0.02237	0.0164876	0.0301203	0.0180649	0.0316404	0.0230043	0.0193396	0.0150232	0.0200101	0.0206595	0.0336608	0.0201544	0.0177122	0.0197242	0.0201676	0.02948	0.0293575	0	0.0177716	0.018089	0.0217866	0.0188053	0.0176589	0.0194543	0.0192571	0.0176293	0.0185211	0.0213959	0.026462	0.0199514	0.0324272	0.0239675	0.0191307	0.0178789	0.0213475	0.0218288	0.028799	0.0286887	0.0265381	0.0276447	0.0289654	0.0278485	0.0285149	0.0279287	0.182269
PI_518338_	0.0247858	0.0302269	0.0174703	0.0225724	0.0175644	0.0310644	0.0188053	0.0327864	0.0249526	0.0210318	0.0176767	0.021196	0.0209773	0.0349841	0.0208686	0.0188987	0.0203791	0.0209569	0.0318762	0.0313257	0.0177716	0	0.0193396	0.0223053	0.0193523	0.0181313	0.020326	0.0196532	0.0182706	0.0192952	0.0216463	0.0278841	0.0211754	0.0336499	0.0251446	0.0200887	0.0188177	0.0215417	0.0228277	0.0302172	0.0306967	0.0287898	0.0295557	0.0311345	0.0301784	0.0299372	0.0303241	0.181843
PI_518355_1	0.0241137	0.0292262	0.0199253	0.0237765	0.0182099	0.0302755	0.0198278	0.0316506	0.0234738	0.0205858	0.0193015	0.0153363	0.0209705	0.0337157	0.0219418	0.0200953	0.0215835	0.0224349	0.0299084	0.0296696	0.018089	0.0193396	0	0.0230412	0.0200429	0.0202731	0.0206931	0.0212578	0.0196468	0.0200756	0.0234513	0.0268704	0.0215556	0.0323958	0.0247937	0.0207605	0.0204922	0.0221407	0.0240751	0.0277686	0.0285149	0.0266484	0.0278041	0.0290955	0.0280539	0.0284785	0.0281977	0.185367
PI_518411_1	0.0256964	0.0303533	0.0213613	0.0256554	0.0204922	0.0307263	0.0217585	0.0332149	0.0258444	0.0244241	0.0214167	0.024471	0.0145695	0.0352608	0.0234813	0.0222909	0.0230634	0.0241677	0.0303144	0.029918	0.0217866	0.0223053	0.0230412	0	0.0235945	0.0226087	0.0231747	0.0230412	0.0219347	0.0226669	0.0237461	0.0277775	0.0236777	0.0337377	0.0248572	0.0233612	0.0224782	0.0257456	0.0265381	0.0298318	0.030159	0.028588	0.028799	0.0302657	0.0296221	0.0293012	0.0288544	0.181843
PI_540625_	0.0252411	0.0307165	0.0193587	0.0233537	0.0191434	0.0308055	0.0198343	0.0331395	0.0252009	0.0216114	0.0197177	0.0223053	0.02296	0.0349497	0.0216533	0.0194607	0.0212441	0.0217655	0.030608	0.0308353	0.0188053	0.0193523	0.0200429	0.0235945	0	0.0194607	0.0212028	0.0209297	0.0196146	0.0210045	0.0232939	0.0276447	0.0219418	0.0338257	0.0266569	0.0211685	0.0193714	0.0232865	0.0198407	0.0296982	0.0298318	0.0282608	0.0288821	0.0303826	0.0294706	0.0293105	0.0295462	0.182269
PI_540632_1	0.0234137	0.0300334	0.0112908	0.0227253	0.016623	0.0297458	0.0197371	0.0320829	0.0242297	0.021196	0.0182039	0.0206193	0.0219842	0.0342813	0.0207335	0.0189925	0.0201019	0.0218781	0.0302269	0.030677	0.0176589	0.0181313	0.0202731	0.0226087	0.0194607	0	0.0202863	0.0196339	0.0185764	0.0205456	0.0215765	0.0267677	0.0209705	0.0329357	0.0251607	0.0196725	0.0195889	0.0224782	0.0223053	0.0290862	0.0294895	0.0278218	0.0284694	0.0294046	0.0288728	0.0288821	0.0291048	0.182699
PI_540638_1	0.0230857	0.0280898	0.019156	0.0221692	0.0184352	0.0290304	0.0207403	0.0314065	0.0231079	0.0219418	0.0195696	0.0227107	0.0224927	0.0335842	0.0226815	0.0206528	0.0219347	0.0229527	0.0282337	0.0288267	0.0194543	0.020326	0.0206931	0.0231747	0.0212028	0.0202863	0	0.0205256	0.0211069	0.0207335	0.0223053	0.0257703	0.0224999	0.0319587	0.0240828	0.0210318	0.0211343	0.0229232	0.0245807	0.0267421	0.0271549	0.0251286	0.0258032	0.0273375	0.0262936	0.026302	0.0263104	0.181002
PI_540652_1	0.0236929	0.0298509	0.0184291	0.02237	0.0114553	0.0301107	0.0199188	0.0326803	0.0223916	0.021251	0.0184169	0.0231821	0.0220197	0.035053	0.0225869	0.0196597	0.0214513	0.0226669	0.0294234	0.0296696	0.0192571	0.0196532	0.0212578	0.0230412	0.0209297	0.0196339	0.0205256	0	0.0198407	0.0209365	0.0213061	0.0267421	0.0220268	0.0334969	0.0248731	0.0200756	0.0206797	0.0235115	0.0237005	0.0284421	0.0286795	0.0269047	0.0272765	0.0290211	0.0280539	0.0273026	0.0276447	0.182269
PI_540668_1	0.0252009	0.030865	0.0179567	0.0233987	0.0171844	0.0312249	0.0140744	0.0333556	0.0249287	0.021196	0.0182039	0.0215417	0.0205992	0.0352492	0.0134722	0.011879	0.0159925	0.015987	0.0312853	0.0314572	0.0176293	0.0182706	0.0196468	0.0219347	0.0196146	0.0185764	0.0211069	0.0198407	0	0.0151978	0.0189049	0.0283876	0.0161139	0.0341138	0.0262015	0.0205523	0.012386	0.0229453	0.0224638	0.0308452	0.0311646	0.0291514	0.0296031	0.0312853	0.0309346	0.0301203	0.0305589	0.182269
PI_540678_1	0.0238375	0.0290582	0.0197177	0.0233089	0.0186134	0.029273	0.0138885	0.0322598	0.0238986	0.0222336	0.0195439	0.022155	0.0213682	0.0345627	0.018083	0.0151501	0.016009	0.0182828	0.0291701	0.0290118	0.0185211	0.0192952	0.0200756	0.0226669	0.0210045	0.0205456	0.0207335	0.0209365	0.0151978	0	0.0192191	0.0271289	0.0178849	0.032893	0.0255818	0.0209569	0.0147145	0.0237613	0.0246201	0.0264029	0.0267421	0.0245886	0.0262266	0.0265042	0.0265635	0.0269391	0.0263861	0.180587
PI_540682_1	0.0241677	0.0302852	0.0197694	0.0242374	0.0200429	0.0288913	0.0165552	0.0324798	0.0249845	0.0242064	0.0205456	0.0247225	0.023279	0.0344723	0.0208416	0.0192445	0.019621	0.0205992	0.0296982	0.0296031	0.0213959	0.0216463	0.0234513	0.0237461	0.0232939	0.0215765	0.0223053	0.0213061	0.0189049	0.0192191	0	0.0272678	0.0173999	0.0334424	0.0261347	0.0225869	0.0192761	0.0255329	0.0260597	0.0274863	0.0281167	0.0265381	0.0270597	0.0279644	0.0279823	0.0276535	0.0282789	0.184461
PI_604529_1	0.025721	0.0297172	0.0256964	0.0270338	0.0254515	0.0252734	0.0264029	0.0313661	0.0250165	0.0282247	0.0264113	0.0290769	0.0267421	0.0333447	0.0289283	0.0281077	0.0274687	0.0294895	0.0273637	0.0272156	0.026462	0.0278841	0.0268704	0.0277775	0.0276447	0.0267677	0.0257703	0.0267421	0.0283876	0.0271289	0.0272678	0	0.0270511	0.0319587	0.027583	0.0281167	0.0282067	0.0291794	0.0315996	0.0260099	0.0261848	0.0246201	0.0250404	0.0269047	0.0261597	0.025894	0.0251848	0.183572
PI_540684_1	0.0243539	0.0307659	0.0205189	0.0240751	0.0190301	0.0298414	0.0168334	0.0329571	0.0242607	0.0236247	0.0208619	0.0230265	0.022471	0.0350071	0.0179448	0.0173765	0.0190741	0.019137	0.0298701	0.0303241	0.0199514	0.0211754	0.0215556	0.0236777	0.0219418	0.0209705	0.0224999	0.0220268	0.0161139	0.0178849	0.0173999	0.0270511	0	0.0335187	0.0267506	0.0224999	0.0170456	0.0248572	0.0253057	0.028652	0.0288821	0.0274775	0.0279465	0.029273	0.0285697	0.0285514	0.0288451	0.184912
PI_562581_2	0.0324482	0.0353187	0.0319381	0.0338588	0.0315996	0.0345287	0.0327015	0.00405078	0.0281977	0.0341695	0.0328503	0.0347669	0.033486	0.00684278	0.0348696	0.0335624	0.0335952	0.0341918	0.0339473	0.0335514	0.0324272	0.0336499	0.0323958	0.0337377	0.0338257	0.0329357	0.0319587	0.0334969	0.0341138	0.032893	0.0334424	0.0319587	0.0335187	0	0.0322911	0.034416	0.0340693	0.0349726	0.0368797	0.0318968	0.0319071	0.0311947	0.0308452	0.0324482	0.0323329	0.0321556	0.0307659	0.181421
PI_518405_1	0.0251526	0.0136645	0.023519	0.0269477	0.0237233	0.0293012	0.0254353	0.0315385	0.0249049	0.0260847	0.0245493	0.0267165	0.0245023	0.0338368	0.0270079	0.0256882	0.0259519	0.0264704	0.0287346	0.0287254	0.0239675	0.0251446	0.0247937	0.0248572	0.0266569	0.0251607	0.0240828	0.0248731	0.0262015	0.0255818	0.0261347	0.027583	0.0267506	0.0322911	0	0.0264788	0.026879	0.0268361	0.0283785	0.0264366	0.0268104	0.0252009	0.0254759	0.0267591	0.0261931	0.0259436	0.0255247	0.178964
PI_518306_1	0.0254515	0.0305589	0.0185702	0.0233987	0.0179029	0.0300817	0.0202137	0.033486	0.0248175	0.0198732	0.0191244	0.0222909	0.0230117	0.0354117	0.0217304	0.0199253	0.0214999	0.0225942	0.0309346	0.0309147	0.0191307	0.0200887	0.0207605	0.0233612	0.0211685	0.0196725	0.0210318	0.0200756	0.0205523	0.0209569	0.0225869	0.0281167	0.0224999	0.034416	0.0264788	0	0.0200625	0.0237994	0.0233537	0.0300142	0.0300527	0.0283876	0.0295841	0.0305785	0.0300624	0.02948	0.0299853	0.184912
PI_540676_1	0.0252653	0.0311545	0.0187618	0.0232715	0.0173123	0.0307362	0.013112	0.0333339	0.025217	0.0215347	0.01888	0.0214444	0.0218923	0.0352955	0.0152084	0.0130879	0.0160642	0.0164315	0.0315487	0.0312853	0.0178789	0.0188177	0.0204922	0.0224782	0.0193714	0.0195889	0.0211343	0.0206797	0.012386	0.0147145	0.0192761	0.0282067	0.0170456	0.0340693	0.026879	0.0200625	0	0.0227034	0.0228864	0.0304706	0.0305294	0.0292918	0.0296316	0.0305687	0.0304706	0.0305785	0.0302657	0.182269
PI_518338_1	0.0259022	0.0302463	0.0214444	0.0249208	0.021857	0.0312349	0.0235794	0.0341695	0.0267762	0.0239445	0.0214721	0.0232939	0.0245415	0.0364063	0.0240059	0.0232193	0.0236853	0.0251366	0.0311646	0.0306277	0.0213475	0.0215417	0.0221407	0.0257456	0.0232865	0.0224782	0.0229232	0.0235115	0.0229453	0.0237613	0.0255329	0.0291794	0.0248572	0.0349726	0.0268361	0.0237994	0.0227034	0	0.026143	0.0298414	0.0302075	0.0288175	0.0293669	0.030072	0.0296411	0.0295557	0.0298988	0.181843
PI_540625_1	0.0283332	0.0329357	0.0214374	0.0259188	0.0223484	0.033486	0.0235567	0.0363221	0.0286887	0.024106	0.021963	0.0248096	0.0262015	0.0381289	0.0238527	0.0225869	0.0242995	0.0239292	0.0335842	0.0338588	0.0218288	0.0228277	0.0240751	0.0265381	0.0198407	0.0223053	0.0245807	0.0237005	0.0224638	0.0246201	0.0260597	0.0315996	0.0253057	0.0368797	0.0283785	0.0233537	0.0228864	0.026143	0	0.033161	0.033161	0.0319587	0.0323434	0.0336499	0.0332365	0.0322911	0.032861	0.183572
BETA_166_	0.0250404	0.0277154	0.0275654	0.0272678	0.0276889	0.0268019	0.0260348	0.0310244	0.024518	0.0304119	0.0285149	0.0309346	0.0293575	0.0329999	0.0309446	0.0296031	0.0265381	0.0300238	0.0259022	0.0264198	0.028799	0.0302172	0.0277686	0.0298318	0.0296982	0.0290862	0.0267421	0.0284421	0.0308452	0.0264029	0.0274863	0.0260099	0.028652	0.0318968	0.0264366	0.0300142	0.0304706	0.0298414	0.033161	0	0.0188738	0.0176648	0.0186504	0.0184047	0.0188925	0.0168848	0.0183863	0.181843
BETA_268_	0.0239829	0.0284148	0.0281617	0.0279198	0.0277597	0.027355	0.0266739	0.0310744	0.0245965	0.0303339	0.029414	0.0307165	0.0296221	0.0328503	0.0308948	0.0298509	0.0271116	0.0299468	0.0264198	0.0259353	0.0286887	0.0306967	0.0285149	0.030159	0.0298318	0.0294895	0.0271549	0.0286795	0.0311646	0.0267421	0.0281167	0.0261848	0.0288821	0.0319071	0.0268104	0.0300527	0.0305294	0.0302075	0.033161	0.0188738	0	0.0173006	0.0180048	0.0195632	0.0188053	0.0189675	0.0170745	0.183134
PI_467869_	0.0233014	0.0269563	0.0263272	0.026235	0.0258032	0.0261014	0.0245337	0.0299468	0.0228791	0.027813	0.0271029	0.0295936	0.0276006	0.0323958	0.0293199	0.0278307	0.0250724	0.0285332	0.0246043	0.02477	0.0265381	0.0287898	0.0266484	0.028588	0.0282608	0.0278218	0.0251286	0.0269047	0.0291514	0.0245886	0.0265381	0.0246201	0.0274775	0.0311947	0.0252009	0.0283876	0.0292918	0.0288175	0.0319587	0.0176648	0.0173006	0	0.0169192	0.0183132	0.0151289	0.0174116	0.0168562	0.181421
PI_251042_	0.0232119	0.0269563	0.0270166	0.0271549	0.0264366	0.0265296	0.0259353	0.0299853	0.0231079	0.0296031	0.0280091	0.0302075	0.028027	0.0319174	0.0293669	0.0284148	0.0264704	0.0289006	0.0248413	0.0250085	0.0276447	0.0295557	0.0278041	0.028799	0.0288821	0.0284694	0.0258032	0.0272765	0.0296031	0.0262266	0.0270597	0.0250404	0.0279465	0.0308452	0.0254759	0.0295841	0.0296316	0.0293669	0.0323434	0.0186504	0.0180048	0.0169192	0	0.0183802	0.0177835	0.0185026	0.0175349	0.181002
PI_251042_1	0.0249287	0.0279912	0.0283876	0.0274863	0.0282157	0.0271289	0.0264366	0.0315588	0.0248572	0.0307956	0.0293575	0.0313661	0.0297649	0.0336389	0.0306375	0.0301493	0.0272765	0.0298988	0.0257046	0.0260265	0.0289654	0.0311345	0.0290955	0.0302657	0.0303826	0.0294046	0.0273375	0.0290211	0.0312853	0.0265042	0.0279644	0.0269047	0.029273	0.0324482	0.0267591	0.0305785	0.0305687	0.030072	0.0336499	0.0184047	0.0195632	0.0183132	0.0183802	0	0.0192128	0.0194671	0.0201676	0.179364
PI_467869_1	0.0242762	0.0278396	0.0276889	0.02768	0.0270252	0.0271462	0.0267933	0.0311044	0.0241291	0.0296791	0.0285423	0.0307758	0.0291608	0.0330964	0.030256	0.0293199	0.0265804	0.030101	0.025217	0.0252976	0.0278485	0.0301784	0.0280539	0.0296221	0.0294706	0.0288728	0.0262936	0.0280539	0.0309346	0.0265635	0.0279823	0.0261597	0.0285697	0.0323329	0.0261931	0.0300624	0.0304706	0.0296411	0.0332365	0.0188925	0.0188053	0.0151289	0.0177835	0.0192128	0	0.0189299	0.0187184	0.182269
BETA_166_1	0.0247146	0.0274687	0.0277243	0.027583	0.0268618	0.0269993	0.0266739	0.0312249	0.0241677	0.0303339	0.0281977	0.0305982	0.0289191	0.0329677	0.030256	0.0291514	0.0269133	0.0294706	0.0262433	0.0262601	0.0285149	0.0299372	0.0284785	0.0293012	0.0293105	0.0288821	0.026302	0.0273026	0.0301203	0.0269391	0.0276535	0.025894	0.0285514	0.0321556	0.0259436	0.02948	0.0305785	0.0295557	0.0322911	0.0168848	0.0189675	0.0174116	0.0185026	0.0194671	0.0189299	0	0.0176648	0.178964
BETA_268_1	0.023807	0.0271462	0.0276977	0.0272852	0.0271809	0.0269993	0.0260348	0.0302755	0.0240751	0.0298797	0.0287254	0.0307461	0.0290489	0.031969	0.0305294	0.0294989	0.0274951	0.0292824	0.0255573	0.0258279	0.0279287	0.0303241	0.0281977	0.0288544	0.0295462	0.0291048	0.0263104	0.0276447	0.0305589	0.0263861	0.0282789	0.0251848	0.0288451	0.0307659	0.0255247	0.0299853	0.0302657	0.0298988	0.032861	0.0183863	0.0170745	0.0168562	0.0175349	0.0201676	0.0187184	0.0176648	0	0.183572
Spi_olera_	0.179768	0.185367	0.184912	0.183134	0.185827	0.184461	0.184912	0.182699	0.185827	0.181843	0.178173	0.180176	0.185367	0.182269	0.186292	0.184014	0.179768	0.182699	0.181002	0.187713	0.182269	0.181843	0.185367	0.181843	0.182269	0.182699	0.181002	0.182269	0.182269	0.180587	0.184461	0.183572	0.184912	0.181421	0.178964	0.184912	0.182269	0.181843	0.183572	0.181843	0.183134	0.181421	0.181002	0.179364	0.182269	0.178964	0.183572	0

## Sheet: Figure 3
240
Pat_procu_	0	0.212502	0.173336	0.173336	0.177011	0.173691	0.176252	0.174771	0.175878	0.178567	0.174771	0.177395	0.172984	0.178567	0.170592	0.177782	0.174408	0.177782	0.178567	0.175506	0.175137	0.175137	0.177011	0.180176	0.177782	0.174048	0.177011	0.171263	0.17663	0.175878	0.178173	0.175137	0.174048	0.174408	0.174408	0.170926	0.174771	0.174771	0.171944	0.173336	0.175878	0.174408	0.175506	0.177395	0.173336	0.171944	0.172288	0.175506	0.172984
Spi_olera_	0.212502	0	0.183572	0.184461	0.178964	0.182699	0.181843	0.181843	0.178173	0.183134	0.181421	0.182269	0.183572	0.183572	0.181843	0.183134	0.181002	0.185827	0.182699	0.182269	0.181421	0.182699	0.183134	0.184912	0.178567	0.184014	0.179768	0.182269	0.183134	0.182699	0.181421	0.183134	0.182269	0.180176	0.185827	0.182699	0.185367	0.182699	0.183134	0.179364	0.181002	0.181002	0.179768	0.187235	0.180176	0.186761	0.182699	0.182269	0.181002
BETA_2322_	0.173336	0.183572	0	0.0269649	0.0270511	0.0254028	0.0294517	0.0273375	0.0293199	0.0244319	0.0272852	0.0297554	0.0271809	0.0279376	0.0229969	0.0237917	0.0280629	0.0288359	0.0242684	0.0233987	0.0229085	0.025217	0.0282337	0.0292355	0.0266569	0.0230117	0.0277952	0.0290211	0.0254353	0.0256309	0.0244632	0.0248492	0.0225216	0.0233987	0.0237689	0.0233537	0.0239292	0.0232268	0.0230708	0.0240444	0.0223988	0.0233612	0.0239522	0.0265211	0.0238375	0.0248889	0.0237385	0.0244632	0.0242529
PI_116809_	0.173336	0.184461	0.0269649	0	0.0197824	0.0272678	0.0246437	0.0243617	0.0236853	0.0289839	0.0182402	0.0250965	0.019763	0.0222766	0.0272591	0.0257539	0.0208416	0.0224204	0.0244163	0.0243773	0.0267762	0.0277686	0.0211754	0.0222264	0.0291328	0.0273288	0.0230043	0.0252815	0.0279644	0.0268532	0.0273113	0.0266569	0.0259684	0.0279198	0.0242684	0.0250085	0.0254596	0.0285514	0.0252009	0.0274424	0.0284876	0.0258857	0.0268618	0.0215626	0.0265042	0.0237537	0.0272765	0.0276447	0.0244319
PI_605413_	0.177011	0.178964	0.0270511	0.0197824	0	0.0272069	0.0258279	0.025541	0.025338	0.028036	0.0186195	0.0262433	0.0207672	0.0235567	0.0264704	0.0263524	0.0225289	0.0245965	0.0241677	0.0246358	0.0258444	0.0274863	0.02296	0.0243228	0.0282337	0.0271029	0.0248572	0.0264198	0.0275038	0.0265211	0.0274249	0.0266399	0.0249925	0.0272243	0.0243695	0.0248969	0.0257621	0.0282067	0.0249287	0.0262768	0.0274512	0.0255329	0.025484	0.0224638	0.0271635	0.0233388	0.0264113	0.0276271	0.0250165
BETA_18__	0.173691	0.182699	0.0254028	0.0272678	0.0272069	0	0.0305982	0.0290118	0.0313863	0.0288636	0.0268618	0.0315588	0.0280898	0.0303046	0.0272591	0.0272852	0.0284148	0.0301203	0.0274249	0.0267335	0.0266314	0.0287714	0.0299565	0.0307758	0.0301687	0.0279198	0.029918	0.0302269	0.0288728	0.0296982	0.0278841	0.0280898	0.0271809	0.0275566	0.0264198	0.0264451	0.0281617	0.0275654	0.0265889	0.0281257	0.0268875	0.026302	0.0265127	0.0274249	0.0276094	0.0268019	0.0271722	0.0285514	0.0276182
BETA_194_	0.176252	0.181843	0.0294517	0.0246437	0.0258279	0.0305982	0	0.0283151	0.0273987	0.0314471	0.0248096	0.027893	0.024691	0.0269133	0.0298701	0.0284421	0.025721	0.0264451	0.0285332	0.0280449	0.0288175	0.0297363	0.0264113	0.0270252	0.0311646	0.0297744	0.0272765	0.0279733	0.0305883	0.0293012	0.0296886	0.0291421	0.0290955	0.0298509	0.0280808	0.0283876	0.0295747	0.0304902	0.0288544	0.0301493	0.0301493	0.0294234	0.0293575	0.0265381	0.0291514	0.0283241	0.0293012	0.0304804	0.0274337
BETA_248_	0.174771	0.181843	0.0273375	0.0243617	0.025541	0.0290118	0.0283151	0	0.027742	0.03013	0.0246358	0.0287071	0.0242219	0.0267762	0.0279644	0.027583	0.0257046	0.0265127	0.0265127	0.0272591	0.0281887	0.0292168	0.0261097	0.0264198	0.0311345	0.0285605	0.0273812	0.028799	0.0291328	0.0299565	0.0289654	0.028297	0.0278307	0.0290025	0.0271202	0.0265042	0.0274951	0.0287714	0.0275302	0.0281707	0.0289469	0.0281167	0.0284148	0.0263777	0.0277597	0.0272504	0.0284148	0.0299276	0.0273375
BETA_289_	0.175878	0.178173	0.0293199	0.0236853	0.025338	0.0313863	0.0273987	0.027742	0	0.0311545	0.0237309	0.0273987	0.024052	0.0264282	0.0295557	0.028799	0.0250085	0.0250005	0.0284239	0.0278485	0.0295179	0.0299853	0.0248889	0.026572	0.0320933	0.0305196	0.0259684	0.0278396	0.0302172	0.0297554	0.0298509	0.0294989	0.0289191	0.0307066	0.0285514	0.0288913	0.0293481	0.0307659	0.0291234	0.0300046	0.0310844	0.0296221	0.0300046	0.0261264	0.0292262	0.0282428	0.0299853	0.0309645	0.028036
BETA_998_	0.178567	0.183134	0.0244319	0.0289839	0.028036	0.0288636	0.0314471	0.03013	0.0311545	0	0.0291981	0.0318968	0.0291328	0.0300817	0.0233537	0.0234362	0.0298605	0.0300334	0.0252976	0.0240136	0.0225289	0.0261764	0.030756	0.0317222	0.0252815	0.0237689	0.0299084	0.0310344	0.0249925	0.0255818	0.0234287	0.0242374	0.0231821	0.0229969	0.0240213	0.0236702	0.0244632	0.0237461	0.0238146	0.0247541	0.0225434	0.0238527	0.0234212	0.0276182	0.0249845	0.0248492	0.023519	0.0244788	0.0243461
PI_181717_	0.174771	0.181421	0.0272852	0.0182402	0.0186195	0.0268618	0.0248096	0.0246358	0.0237309	0.0291981	0	0.0250404	0.0172192	0.0229674	0.0267506	0.0259188	0.0200691	0.0234663	0.023868	0.0248889	0.0265211	0.027742	0.0209229	0.0220126	0.0283876	0.0278841	0.0246043	0.0260514	0.0283513	0.0264198	0.027742	0.0275038	0.0262936	0.0280002	0.024052	0.0247383	0.0260514	0.0282247	0.0251045	0.027355	0.0285971	0.0258279	0.0258032	0.0211891	0.0259188	0.0231673	0.0270338	0.0274951	0.0241446
PI_546529_	0.177395	0.182269	0.0297554	0.0250965	0.0262433	0.0315588	0.027893	0.0287071	0.0273987	0.0318968	0.0250404	0	0.0252009	0.0273201	0.0310444	0.0289932	0.0258279	0.0253461	0.0285149	0.0278307	0.0299372	0.0304217	0.0261264	0.0275478	0.0318762	0.0303436	0.0269907	0.0286062	0.0306671	0.0305294	0.0304315	0.029784	0.0289191	0.0303729	0.0286887	0.0283694	0.0294423	0.0311545	0.029273	0.0299468	0.0311345	0.030256	0.030549	0.026879	0.0297267	0.0286795	0.0304217	0.0310244	0.0290025
PI_546538_	0.172984	0.183572	0.0271809	0.019763	0.0207672	0.0280898	0.024691	0.0242219	0.024052	0.0291328	0.0172192	0.0252009	0	0.0231005	0.0277863	0.0263104	0.0210522	0.0225869	0.0248016	0.0251125	0.0268618	0.0275126	0.0208551	0.0220695	0.0289654	0.0279823	0.0244788	0.025721	0.0281887	0.0268961	0.0277863	0.0277331	0.026708	0.0282879	0.0250724	0.0255655	0.0264535	0.0285423	0.0257128	0.0279019	0.0287806	0.0269735	0.0268875	0.0218993	0.026819	0.0244241	0.0274512	0.028652	0.0247146
BETA_1656_	0.178567	0.183572	0.0279376	0.0222766	0.0235567	0.0303046	0.0269133	0.0267762	0.0264282	0.0300817	0.0229674	0.0273201	0.0231005	0	0.0286704	0.0276889	0.0234513	0.0255003	0.0266399	0.0263861	0.0279287	0.0293012	0.023868	0.0251848	0.0301107	0.0284239	0.0258115	0.027893	0.0290582	0.0283785	0.0290955	0.028524	0.0274162	0.0292262	0.0273288	0.0270424	0.0278485	0.029273	0.0266059	0.0284148	0.0293387	0.0279019	0.0283513	0.0250805	0.028036	0.0263777	0.0288451	0.0294423	0.0264451
BETA_315_	0.170592	0.181843	0.0229969	0.0272591	0.0264704	0.0272591	0.0298701	0.0279644	0.0295557	0.0233537	0.0267506	0.0310444	0.0277863	0.0286704	0	0.0211822	0.0284785	0.0292355	0.0223412	0.0213199	0.0202929	0.0231301	0.0286337	0.0296982	0.0235416	0.0205323	0.0281077	0.0278307	0.0230634	0.0234588	0.0214583	0.0221907	0.0202929	0.0199318	0.0208348	0.0216813	0.0210181	0.0208551	0.0200822	0.0215904	0.0197177	0.0212992	0.0211685	0.0253057	0.0230782	0.0221764	0.0211548	0.021864	0.0218923
BETA_321_	0.177782	0.183134	0.0237917	0.0257539	0.0263524	0.0272852	0.0284421	0.027583	0.028799	0.0234362	0.0259188	0.0289932	0.0263104	0.0276889	0.0211822	0	0.0271896	0.0278396	0.0212923	0.0200953	0.0182767	0.0198213	0.0273812	0.0285423	0.0235492	0.019576	0.0274249	0.0268532	0.0210932	0.0220481	0.0195889	0.0199709	0.0183254	0.0185456	0.0191939	0.0201216	0.0191434	0.0192255	0.0198927	0.0199123	0.0188364	0.020419	0.0206394	0.0250245	0.0230931	0.0213406	0.0194224	0.0203128	0.0204389
BETA_1400_	0.174408	0.181002	0.0280629	0.0208416	0.0225289	0.0284148	0.025721	0.0257046	0.0250085	0.0298605	0.0200691	0.0258279	0.0210522	0.0234513	0.0284785	0.0271896	0	0.0242995	0.0256472	0.0260514	0.0271116	0.0284148	0.0226815	0.0235416	0.0305982	0.0284603	0.0255492	0.0265974	0.0287898	0.0274424	0.028433	0.0283967	0.0269477	0.0287438	0.0255655	0.026555	0.0266229	0.0291701	0.0266569	0.0278752	0.0290118	0.0270597	0.0271202	0.0232939	0.0270338	0.0251607	0.0280181	0.0290396	0.0252331
BETA_1429_	0.177782	0.185827	0.0288359	0.0224204	0.0245965	0.0301203	0.0264451	0.0265127	0.0250005	0.0300334	0.0234663	0.0253461	0.0225869	0.0255003	0.0292355	0.0278396	0.0242995	0	0.0274775	0.0272504	0.0282608	0.0288451	0.02477	0.0256718	0.0310944	0.0294989	0.0251125	0.0269477	0.0295747	0.0288267	0.0287622	0.028524	0.0281527	0.0295557	0.0270511	0.0272852	0.0272852	0.0295368	0.0275302	0.0285605	0.0295084	0.0284876	0.0289747	0.0249686	0.0291888	0.0268618	0.0288083	0.0292449	0.026879
BETA_1550_	0.178567	0.182699	0.0242684	0.0244163	0.0241677	0.0274249	0.0285332	0.0265127	0.0284239	0.0252976	0.023868	0.0285149	0.0248016	0.0266399	0.0223412	0.0212923	0.0256472	0.0274775	0	0.0208348	0.0206931	0.0229232	0.0260265	0.0271202	0.0244319	0.0208213	0.0269821	0.0275126	0.0233163	0.0239982	0.0214305	0.0220552	0.0197889	0.0206327	0.0208348	0.0203791	0.0216813	0.0203459	0.0199188	0.0206663	0.0202929	0.0210522	0.0219276	0.024565	0.0242762	0.0225361	0.0210864	0.0214721	0.0218499
BETA_1942_	0.175506	0.182269	0.0233987	0.0243773	0.0246358	0.0267335	0.0280449	0.0272591	0.0278485	0.0240136	0.0248889	0.0278307	0.0251125	0.0263861	0.0213199	0.0200953	0.0260514	0.0272504	0.0208348	0	0.0192381	0.0216673	0.0255084	0.0270079	0.0228791	0.020161	0.0264873	0.0262768	0.020326	0.0221907	0.0194543	0.0209773	0.0184781	0.0192002	0.0204123	0.0206126	0.0204456	0.0203327	0.0198083	0.0208483	0.0205925	0.0216883	0.0218217	0.0242917	0.0230708	0.0223412	0.0194224	0.0200822	0.0207268
BETA_1960_	0.175137	0.181421	0.0229085	0.0267762	0.0258444	0.0266314	0.0288175	0.0281887	0.0295179	0.0225289	0.0265211	0.0299372	0.0268618	0.0279287	0.0202929	0.0182767	0.0271116	0.0282608	0.0206931	0.0192381	0	0.0216743	0.0279912	0.0287071	0.0203459	0.01602	0.0273812	0.0265974	0.0198018	0.0213268	0.0184475	0.0196532	0.017225	0.0173531	0.0190867	0.0203459	0.0186875	0.0190741	0.0193015	0.0196854	0.0182949	0.0198602	0.0200822	0.0248254	0.0229306	0.0195825	0.0179567	0.0195439	0.0194863
PI_518336_	0.175137	0.182699	0.025217	0.0277686	0.0274863	0.0287714	0.0297363	0.0292168	0.0299853	0.0261764	0.027742	0.0304217	0.0275126	0.0293012	0.0231301	0.0198213	0.0284148	0.0288451	0.0229232	0.0216673	0.0216743	0	0.0287346	0.0303339	0.0250324	0.0209433	0.028799	0.0281797	0.0232119	0.0239675	0.0209977	0.021864	0.0205122	0.0208686	0.0213544	0.022105	0.021963	0.0219205	0.0211411	0.0217725	0.0215417	0.0217866	0.0227472	0.0269477	0.0251928	0.0237309	0.0214513	0.0220126	0.0226378
PI_562600_	0.177011	0.183134	0.0282337	0.0211754	0.02296	0.0299565	0.0264113	0.0261097	0.0248889	0.030756	0.0209229	0.0261264	0.0208551	0.023868	0.0286337	0.0273812	0.0226815	0.02477	0.0260265	0.0255084	0.0279912	0.0287346	0	0.0192635	0.0308055	0.0289654	0.0260016	0.0276359	0.0293199	0.0280987	0.0285788	0.0284603	0.027233	0.0294423	0.0264029	0.0271635	0.0273987	0.0293105	0.0266229	0.0284512	0.0296982	0.027893	0.0292636	0.0249208	0.0280002	0.0262936	0.0283785	0.0292262	0.025721
PI_562602_	0.180176	0.184912	0.0292355	0.0222264	0.0243228	0.0307758	0.0270252	0.0264198	0.026572	0.0317222	0.0220126	0.0275478	0.0220695	0.0251848	0.0296982	0.0285423	0.0235416	0.0256718	0.0271202	0.0270079	0.0287071	0.0303339	0.0192635	0	0.0314268	0.0298222	0.0268019	0.0281707	0.0299084	0.0289191	0.0298127	0.0294329	0.0282879	0.0298988	0.0280002	0.0278485	0.0279465	0.0302657	0.0279912	0.030256	0.0312148	0.0290489	0.029918	0.02568	0.0291888	0.0273899	0.028652	0.030451	0.0269047
PI_540675_	0.177782	0.178567	0.0266569	0.0291328	0.0282337	0.0301687	0.0311646	0.0311345	0.0320933	0.0252815	0.0283876	0.0318762	0.0289654	0.0301107	0.0235416	0.0235492	0.0305982	0.0310944	0.0244319	0.0228791	0.0203459	0.0250324	0.0308055	0.0314268	0	0.0191623	0.030756	0.0298893	0.0244163	0.0237309	0.0216673	0.0245415	0.0216603	0.0218781	0.0234137	0.0241368	0.0240906	0.0229748	0.0237157	0.0243461	0.0229011	0.0243073	0.0222981	0.0283785	0.0259105	0.0233463	0.022406	0.0236853	0.0242762
PI_540676_	0.174048	0.184014	0.0230117	0.0273288	0.0271029	0.0279198	0.0297744	0.0285605	0.0305196	0.0237689	0.0278841	0.0303436	0.0279823	0.0284239	0.0205323	0.019576	0.0284603	0.0294989	0.0208213	0.020161	0.01602	0.0209433	0.0289654	0.0298222	0.0191623	0	0.0287714	0.0276535	0.0210454	0.0223268	0.0183132	0.0203924	0.0177122	0.018095	0.0189237	0.0205256	0.0200953	0.0191056	0.0198472	0.0194033	0.0185026	0.0194735	0.0205791	0.0260514	0.0230265	0.0199188	0.0189925	0.0195504	0.0206528
PI_504282_	0.177011	0.179768	0.0277952	0.0230043	0.0248572	0.029918	0.0272765	0.0273812	0.0259684	0.0299084	0.0246043	0.0269907	0.0244788	0.0258115	0.0281077	0.0274249	0.0255492	0.0251125	0.0269821	0.0264873	0.0273812	0.028799	0.0260016	0.0268019	0.030756	0.0287714	0	0.0264366	0.028753	0.0289932	0.0284512	0.0277154	0.0272156	0.028799	0.0269047	0.0273637	0.0276889	0.0286887	0.0272939	0.0286795	0.0288821	0.0281617	0.0283967	0.0245807	0.0281167	0.0272417	0.0279733	0.0291888	0.0266314
PI_504228_	0.171263	0.182269	0.0290211	0.0252815	0.0264198	0.0302269	0.0279733	0.028799	0.0278396	0.0310344	0.0260514	0.0286062	0.025721	0.027893	0.0278307	0.0268532	0.0265974	0.0269477	0.0275126	0.0262768	0.0265974	0.0281797	0.0276359	0.0281707	0.0298893	0.0276535	0.0264366	0	0.0279287	0.0274951	0.0270424	0.02768	0.0260182	0.0276889	0.0262433	0.0274775	0.0271376	0.0291608	0.027077	0.0285332	0.0286612	0.0284785	0.0282247	0.0258362	0.0289376	0.0267933	0.0267165	0.0281797	0.0261764
PI_518300_	0.17663	0.183134	0.0254353	0.0279644	0.0275038	0.0288728	0.0305883	0.0291328	0.0302172	0.0249925	0.0283513	0.0306671	0.0281887	0.0290582	0.0230634	0.0210932	0.0287898	0.0295747	0.0233163	0.020326	0.0198018	0.0232119	0.0293199	0.0299084	0.0244163	0.0210454	0.028753	0.0279287	0	0.02296	0.0199644	0.0204522	0.0198537	0.0198862	0.021493	0.0221764	0.0205657	0.0209637	0.0221264	0.0218006	0.0212303	0.0221122	0.0225579	0.0267335	0.025225	0.0231821	0.0201019	0.0212716	0.0223053
PI_518302_	0.175878	0.182699	0.0256309	0.0268532	0.0265211	0.0296982	0.0293012	0.0299565	0.0297554	0.0255818	0.0264198	0.0305294	0.0268961	0.0283785	0.0234588	0.0220481	0.0274424	0.0288267	0.0239982	0.0221907	0.0213268	0.0239675	0.0280987	0.0289191	0.0237309	0.0223268	0.0289932	0.0274951	0.02296	0	0.021389	0.0235115	0.0211822	0.0215069	0.0221122	0.0238833	0.0232193	0.023145	0.0230043	0.0232045	0.0233687	0.0240674	0.0231821	0.0266654	0.0251286	0.0230265	0.0210181	0.0225869	0.0227107
PI_518309_	0.178173	0.181421	0.0244632	0.0273113	0.0274249	0.0278841	0.0296886	0.0289654	0.0298509	0.0234287	0.027742	0.0304315	0.0277863	0.0290955	0.0214583	0.0195889	0.028433	0.0287622	0.0214305	0.0194543	0.0184475	0.0209977	0.0285788	0.0298127	0.0216673	0.0183132	0.0284512	0.0270424	0.0199644	0.021389	0	0.0191749	0.0179208	0.0178133	0.0192065	0.0205456	0.0207605	0.0200756	0.020056	0.0203459	0.0195825	0.0209161	0.0205523	0.0256063	0.023056	0.0216673	0.0187742	0.0191056	0.0202203
PI_518322_	0.175137	0.183134	0.0248492	0.0266569	0.0266399	0.0280898	0.0291421	0.028297	0.0294989	0.0242374	0.0275038	0.029784	0.0277331	0.028524	0.0221907	0.0199709	0.0283967	0.028524	0.0220552	0.0209773	0.0196532	0.021864	0.0284603	0.0294329	0.0245415	0.0203924	0.0277154	0.02768	0.0204522	0.0235115	0.0191749	0	0.0180709	0.0181011	0.0203327	0.0206663	0.0198343	0.0201216	0.0207672	0.0206327	0.0186134	0.0197371	0.0216184	0.0250885	0.0240136	0.0217163	0.0197694	0.0201478	0.0214583
PI_518324_	0.174048	0.182269	0.0225216	0.0259684	0.0249925	0.0271809	0.0290955	0.0278307	0.0289191	0.0231821	0.0262936	0.0289191	0.026708	0.0274162	0.0202929	0.0183254	0.0269477	0.0281527	0.0197889	0.0184781	0.017225	0.0205122	0.027233	0.0282879	0.0216603	0.0177122	0.0272156	0.0260182	0.0198537	0.0211822	0.0179208	0.0180709	0	0.0154757	0.0183071	0.0190804	0.018089	0.0183436	0.0187618	0.0189362	0.0174351	0.0193142	0.020419	0.0241523	0.0225506	0.0198083	0.0176589	0.0182463	0.0194543
PI_518326_	0.174408	0.180176	0.0233987	0.0279198	0.0272243	0.0275566	0.0298509	0.0290025	0.0307066	0.0229969	0.0280002	0.0303729	0.0282879	0.0292262	0.0199318	0.0185456	0.0287438	0.0295557	0.0206327	0.0192002	0.0173531	0.0208686	0.0294423	0.0298988	0.0218781	0.018095	0.028799	0.0276889	0.0198862	0.0215069	0.0178133	0.0181011	0.0154757	0	0.0185088	0.0194735	0.0188862	0.0181736	0.0184169	0.0188053	0.0171728	0.019448	0.0193651	0.0255329	0.0229822	0.0207875	0.0180288	0.0184414	0.0202533
PI_518330_	0.174408	0.185827	0.0237689	0.0242684	0.0243695	0.0264198	0.0280808	0.0271202	0.0285514	0.0240213	0.024052	0.0286887	0.0250724	0.0273288	0.0208348	0.0191939	0.0255655	0.0270511	0.0208348	0.0204123	0.0190867	0.0213544	0.0264029	0.0280002	0.0234137	0.0189237	0.0269047	0.0262433	0.021493	0.0221122	0.0192065	0.0203327	0.0183071	0.0185088	0	0.0195247	0.020399	0.0198927	0.0189112	0.0199449	0.0194033	0.0197436	0.020828	0.0234437	0.0226742	0.0208077	0.0191812	0.0202665	0.0198862
PI_518351_	0.170926	0.182699	0.0233537	0.0250085	0.0248969	0.0264451	0.0283876	0.0265042	0.0288913	0.0236702	0.0247383	0.0283694	0.0255655	0.0270424	0.0216813	0.0201216	0.026555	0.0272852	0.0203791	0.0206126	0.0203459	0.022105	0.0271635	0.0278485	0.0241368	0.0205256	0.0273637	0.0274775	0.0221764	0.0238833	0.0205456	0.0206663	0.0190804	0.0194735	0.0195247	0	0.0205925	0.0196983	0.0190552	0.0187246	0.0188551	0.0196983	0.0207672	0.0245807	0.0229306	0.0217444	0.0199253	0.0200756	0.0207942
PI_518355_	0.174771	0.185367	0.0239292	0.0254596	0.0257621	0.0281617	0.0295747	0.0274951	0.0293481	0.0244632	0.0260514	0.0294423	0.0264535	0.0278485	0.0210181	0.0191434	0.0266229	0.0272852	0.0216813	0.0204456	0.0186875	0.021963	0.0273987	0.0279465	0.0240906	0.0200953	0.0276889	0.0271376	0.0205657	0.0232193	0.0207605	0.0198343	0.018089	0.0188862	0.020399	0.0205925	0	0.0199971	0.020056	0.0204256	0.0193842	0.0210113	0.021313	0.0244241	0.0235115	0.0204789	0.0202731	0.0204656	0.0206931
PI_518363_	0.174771	0.182699	0.0232268	0.0285514	0.0282067	0.0275654	0.0304902	0.0287714	0.0307659	0.0237461	0.0282247	0.0311545	0.0285423	0.029273	0.0208551	0.0192255	0.0291701	0.0295368	0.0203459	0.0203327	0.0190741	0.0219205	0.0293105	0.0302657	0.0229748	0.0191056	0.0286887	0.0291608	0.0209637	0.023145	0.0200756	0.0201216	0.0183436	0.0181736	0.0198927	0.0196983	0.0199971	0	0.0187494	0.0178849	0.0169766	0.019049	0.0196725	0.0256063	0.0226815	0.0226378	0.0192571	0.0204722	0.0217585
PI_518388_	0.171944	0.183134	0.0230708	0.0252009	0.0249287	0.0265889	0.0288544	0.0275302	0.0291234	0.0238146	0.0251045	0.029273	0.0257128	0.0266059	0.0200822	0.0198927	0.0266569	0.0275302	0.0199188	0.0198083	0.0193015	0.0211411	0.0266229	0.0279912	0.0237157	0.0198472	0.0272939	0.027077	0.0221264	0.0230043	0.020056	0.0207672	0.0187618	0.0184169	0.0189112	0.0190552	0.020056	0.0187494	0	0.0179268	0.0171902	0.0191875	0.0190993	0.0226014	0.0226815	0.0215417	0.0195953	0.0210045	0.0214652
PI_518398_	0.173336	0.179364	0.0240444	0.0274424	0.0262768	0.0281257	0.0301493	0.0281707	0.0300046	0.0247541	0.027355	0.0299468	0.0279019	0.0284148	0.0215904	0.0199123	0.0278752	0.0285605	0.0206663	0.0208483	0.0196854	0.0217725	0.0284512	0.030256	0.0243461	0.0194033	0.0286795	0.0285332	0.0218006	0.0232045	0.0203459	0.0206327	0.0189362	0.0188053	0.0199449	0.0187246	0.0204256	0.0178849	0.0179268	0	0.0169593	0.0189174	0.0203327	0.0250324	0.0228571	0.0216743	0.0203459	0.0203327	0.022105
PI_518399_	0.175878	0.181002	0.0223988	0.0284876	0.0274512	0.0268875	0.0301493	0.0289469	0.0310844	0.0225434	0.0285971	0.0311345	0.0287806	0.0293387	0.0197177	0.0188364	0.0290118	0.0295084	0.0202929	0.0205925	0.0182949	0.0215417	0.0296982	0.0312148	0.0229011	0.0185026	0.0288821	0.0286612	0.0212303	0.0233687	0.0195825	0.0186134	0.0174351	0.0171728	0.0194033	0.0188551	0.0193842	0.0169766	0.0171902	0.0169593	0	0.0146937	0.0160255	0.0240906	0.0205858	0.0211411	0.0187122	0.0195055	0.0212028
PI_518401_	0.174408	0.181002	0.0233612	0.0258857	0.0255329	0.026302	0.0294234	0.0281167	0.0296221	0.0238527	0.0258279	0.030256	0.0269735	0.0279019	0.0212992	0.020419	0.0270597	0.0284876	0.0210522	0.0216883	0.0198602	0.0217866	0.027893	0.0290489	0.0243073	0.0194735	0.0281617	0.0284785	0.0221122	0.0240674	0.0209161	0.0197371	0.0193142	0.019448	0.0197436	0.0196983	0.0210113	0.019049	0.0191875	0.0189174	0.0146937	0	0.0164708	0.0240213	0.0224204	0.0217093	0.0201478	0.0207066	0.0222622
PI_518402_	0.175506	0.179768	0.0239522	0.0268618	0.025484	0.0265127	0.0293575	0.0284148	0.0300046	0.0234212	0.0258032	0.030549	0.0268875	0.0283513	0.0211685	0.0206394	0.0271202	0.0289747	0.0219276	0.0218217	0.0200822	0.0227472	0.0292636	0.029918	0.0222981	0.0205791	0.0283967	0.0282247	0.0225579	0.0231821	0.0205523	0.0216184	0.020419	0.0193651	0.020828	0.0207672	0.021313	0.0196725	0.0190993	0.0203327	0.0160255	0.0164708	0	0.0240674	0.0220552	0.0218429	0.0209433	0.0221193	0.0220055
PI_518406_	0.177395	0.187235	0.0265211	0.0215626	0.0224638	0.0274249	0.0265381	0.0263777	0.0261264	0.0276182	0.0211891	0.026879	0.0218993	0.0250805	0.0253057	0.0250245	0.0232939	0.0249686	0.024565	0.0242917	0.0248254	0.0269477	0.0249208	0.02568	0.0283785	0.0260514	0.0245807	0.0258362	0.0267335	0.0266654	0.0256063	0.0250885	0.0241523	0.0255329	0.0234437	0.0245807	0.0244241	0.0256063	0.0226014	0.0250324	0.0240906	0.0240213	0.0240674	0	0.0253623	0.0233089	0.0257292	0.0262517	0.0244397
PI_540572_	0.173336	0.180176	0.0238375	0.0265042	0.0271635	0.0276094	0.0291514	0.0277597	0.0292262	0.0249845	0.0259188	0.0297267	0.026819	0.028036	0.0230782	0.0230931	0.0270338	0.0291888	0.0242762	0.0230708	0.0229306	0.0251928	0.0280002	0.0291888	0.0259105	0.0230265	0.0281167	0.0289376	0.025225	0.0251286	0.023056	0.0240136	0.0225506	0.0229822	0.0226742	0.0229306	0.0235115	0.0226815	0.0226815	0.0228571	0.0205858	0.0224204	0.0220552	0.0253623	0	0.0239599	0.0229379	0.023868	0.0233238
PI_540584_	0.171944	0.186761	0.0248889	0.0237537	0.0233388	0.0268019	0.0283241	0.0272504	0.0282428	0.0248492	0.0231673	0.0286795	0.0244241	0.0263777	0.0221764	0.0213406	0.0251607	0.0268618	0.0225361	0.0223412	0.0195825	0.0237309	0.0262936	0.0273899	0.0233463	0.0199188	0.0272417	0.0267933	0.0231821	0.0230265	0.0216673	0.0217163	0.0198083	0.0207875	0.0208077	0.0217444	0.0204789	0.0226378	0.0215417	0.0216743	0.0211411	0.0217093	0.0218429	0.0233089	0.0239599	0	0.0209433	0.0221692	0.0209977
PI_540632_	0.172288	0.182699	0.0237385	0.0272765	0.0264113	0.0271722	0.0293012	0.0284148	0.0299853	0.023519	0.0270338	0.0304217	0.0274512	0.0288451	0.0211548	0.0194224	0.0280181	0.0288083	0.0210864	0.0194224	0.0179567	0.0214513	0.0283785	0.028652	0.022406	0.0189925	0.0279733	0.0267165	0.0201019	0.0210181	0.0187742	0.0197694	0.0176589	0.0180288	0.0191812	0.0199253	0.0202731	0.0192571	0.0195953	0.0203459	0.0187122	0.0201478	0.0209433	0.0257292	0.0229379	0.0209433	0	0.019049	0.0202863
PI_540635_	0.175506	0.182269	0.0244632	0.0276447	0.0276271	0.0285514	0.0304804	0.0299276	0.0309645	0.0244788	0.0274951	0.0310244	0.028652	0.0294423	0.021864	0.0203128	0.0290396	0.0292449	0.0214721	0.0200822	0.0195439	0.0220126	0.0292262	0.030451	0.0236853	0.0195504	0.0291888	0.0281797	0.0212716	0.0225869	0.0191056	0.0201478	0.0182463	0.0184414	0.0202665	0.0200756	0.0204656	0.0204722	0.0210045	0.0203327	0.0195055	0.0207066	0.0221193	0.0262517	0.023868	0.0221692	0.019049	0	0.0209841
PI_540638_	0.172984	0.181002	0.0242529	0.0244319	0.0250165	0.0276182	0.0274337	0.0273375	0.028036	0.0243461	0.0241446	0.0290025	0.0247146	0.0264451	0.0218923	0.0204389	0.0252331	0.026879	0.0218499	0.0207268	0.0194863	0.0226378	0.025721	0.0269047	0.0242762	0.0206528	0.0266314	0.0261764	0.0223053	0.0227107	0.0202203	0.0214583	0.0194543	0.0202533	0.0198862	0.0207942	0.0206931	0.0217585	0.0214652	0.022105	0.0212028	0.0222622	0.0220055	0.0244397	0.0233238	0.0209977	0.0202863	0.0209841	0
PI_540643_	0.174771	0.179364	0.024106	0.0258032	0.0258692	0.0275918	0.0293575	0.0281437	0.0288728	0.0237005	0.0262182	0.0294989	0.0266059	0.0273987	0.0213613	0.0196597	0.026572	0.0274687	0.0221621	0.0195889	0.0193714	0.0217655	0.0274687	0.0285058	0.0225144	0.0201019	0.0271202	0.0271722	0.0214513	0.0221764	0.0197048	0.021486	0.0185211	0.0191181	0.0200363	0.0207942	0.0200167	0.0206461	0.0204256	0.0205791	0.0200167	0.0215695	0.0213061	0.0253704	0.0232566	0.0215486	0.0190552	0.0188675	0.0201347
PI_540645_	0.174048	0.187235	0.0242064	0.0236929	0.0239369	0.0269735	0.0280808	0.0261347	0.0280449	0.0252815	0.0235794	0.0276712	0.0238146	0.0263777	0.0217725	0.0208551	0.0248889	0.0259436	0.0211206	0.020539	0.0203062	0.0230486	0.0256554	0.0273026	0.0249925	0.0208754	0.026879	0.0256636	0.0224493	0.0235341	0.0205323	0.0215556	0.0196854	0.0200363	0.0199123	0.021196	0.0210045	0.0221264	0.0205791	0.0201807	0.0208416	0.0217585	0.0225942	0.0241214	0.0239829	0.0213544	0.0202996	0.0204323	0.0202467
PI_540647_	0.176252	0.183134	0.0245572	0.0264366	0.026118	0.0286062	0.0286612	0.0283785	0.0299468	0.0251045	0.0260681	0.0296982	0.0260182	0.0284057	0.0221835	0.0199253	0.0269391	0.0282608	0.0218852	0.0207201	0.0190176	0.0227838	0.0276712	0.0292449	0.0241291	0.0207605	0.0284694	0.0275126	0.0218781	0.0230117	0.0202533	0.0208483	0.0193015	0.0192128	0.0205523	0.0212785	0.0203128	0.0214444	0.0207672	0.0214097	0.0205992	0.0219842	0.0218358	0.02559	0.0233612	0.022155	0.0190615	0.0206797	0.0202996
PI_540648_	0.174048	0.187235	0.0236702	0.025419	0.0254434	0.0266314	0.0287898	0.0282608	0.0290769	0.0229969	0.026118	0.0298988	0.0261681	0.027539	0.021251	0.0188925	0.0271462	0.0280091	0.021382	0.0197242	0.0188738	0.0221978	0.0279465	0.0284239	0.0228204	0.0194224	0.0273113	0.026708	0.0207672	0.0212234	0.019005	0.0201807	0.0180649	0.0188053	0.0194352	0.0205791	0.0202071	0.0200887	0.020889	0.0200953	0.0191056	0.0202797	0.0209433	0.0245807	0.0224999	0.0212923	0.0182888	0.0185149	0.019576
PI_540652_	0.178567	0.182269	0.0247937	0.0259353	0.0252009	0.0271722	0.0290211	0.0279376	0.0291514	0.0246437	0.0260099	0.0295179	0.026819	0.0278752	0.0220552	0.0203393	0.0271983	0.0275742	0.0218923	0.0207605	0.0195825	0.0229379	0.0278663	0.0286887	0.0239522	0.0196597	0.0277686	0.0274951	0.0214791	0.0223412	0.0195568	0.0201413	0.0192571	0.0197306	0.0197565	0.0207672	0.0212578	0.0218711	0.0211	0.0205925	0.0196597	0.0203327	0.0219276	0.0251687	0.0239906	0.0222193	0.0196339	0.0200822	0.0205256
PI_540659_	0.172288	0.189679	0.0235794	0.025985	0.0254678	0.0269133	0.0292075	0.0276182	0.0291608	0.0230486	0.0253461	0.0297363	0.0262852	0.0283876	0.0203725	0.0196082	0.0266569	0.0276094	0.020801	0.019049	0.0181252	0.0220908	0.0272852	0.028588	0.022616	0.0188115	0.0276006	0.0267421	0.0208483	0.0221264	0.0187991	0.0201544	0.0182099	0.0183802	0.0185764	0.0199058	0.0201807	0.0203658	0.0201873	0.0204123	0.0195632	0.020889	0.0206931	0.0245572	0.0231896	0.0212303	0.0188738	0.0187929	0.0198148
PI_540660_	0.171263	0.183134	0.0227107	0.0254922	0.0250165	0.0259436	0.0283967	0.0279109	0.028433	0.0225434	0.0253057	0.0294989	0.026093	0.0274074	0.0197371	0.0182039	0.026555	0.0275918	0.0208822	0.0182342	0.0167991	0.0214513	0.0271983	0.0283967	0.0218147	0.0176707	0.0271809	0.0258857	0.0196146	0.0205456	0.0180288	0.0190678	0.0172018	0.0174879	0.0186195	0.0200887	0.0189925	0.0190741	0.0188862	0.0199514	0.0183436	0.0193142	0.0200494	0.0239675	0.0222909	0.0204123	0.0176767	0.0189549	0.0196725
PI_540672_	0.174771	0.185827	0.0235945	0.0248334	0.0259436	0.0274337	0.0288821	0.0280449	0.0292355	0.0239675	0.0256063	0.0301784	0.026093	0.0277952	0.0214721	0.0202071	0.0271376	0.0278307	0.0209365	0.0195055	0.0172832	0.0221764	0.0276889	0.0287714	0.0198862	0.0155835	0.0281077	0.0273899	0.0214513	0.0227691	0.0193206	0.0206595	0.0183986	0.0188239	0.0198213	0.0202863	0.0203327	0.0198993	0.0206595	0.0200232	0.019621	0.0206528	0.0207605	0.0248334	0.0233463	0.0217234	0.0194607	0.0192508	0.0205791
PI_540677_	0.172635	0.183134	0.0238833	0.0272765	0.0266824	0.0273899	0.0299372	0.0288267	0.0303144	0.0238146	0.0270511	0.0310744	0.0275126	0.0285514	0.0210864	0.0204456	0.0286704	0.0295179	0.0216743	0.0203857	0.0161416	0.0219205	0.0286612	0.0300817	0.019093	0.0147717	0.0288636	0.0276977	0.0214167	0.0229306	0.0197306	0.020115	0.0186319	0.0184414	0.0199058	0.0209365	0.0207201	0.0198732	0.0202665	0.0206663	0.0193015	0.0192761	0.0204989	0.0250965	0.0239906	0.0209297	0.0196854	0.0197048	0.0214305
PI_540678_	0.176252	0.180587	0.0240367	0.025217	0.0254272	0.0279912	0.0290862	0.0277863	0.028799	0.0247067	0.0249367	0.0294895	0.0254596	0.0274687	0.0221692	0.0202137	0.0262601	0.0276006	0.0216184	0.0209637	0.0177122	0.0224855	0.027233	0.0279109	0.0207133	0.0151501	0.0277509	0.0271116	0.0221835	0.0227618	0.0199383	0.0209773	0.0185211	0.0192128	0.0195825	0.0201347	0.0200756	0.0204789	0.021389	0.020559	0.020326	0.020626	0.0216813	0.0248334	0.0237765	0.0200887	0.0205456	0.0202269	0.0207335
PI_540685_	0.171602	0.181421	0.0232641	0.0260514	0.0262182	0.027813	0.0284057	0.027893	0.0290118	0.0244475	0.0268618	0.0292075	0.0264451	0.0278485	0.0219418	0.0204522	0.0275918	0.0273724	0.0215626	0.0202137	0.0174938	0.0217023	0.0276271	0.0287438	0.0205122	0.0159156	0.0264282	0.0266484	0.0215347	0.0226378	0.0196661	0.0216813	0.0186937	0.0194033	0.0199188	0.0206864	0.0210932	0.0202269	0.0208483	0.0203725	0.0203526	0.0210522	0.021251	0.0256309	0.0233463	0.0217795	0.0200887	0.0202797	0.0215138
PI_540691_	0.174408	0.183572	0.0238375	0.0229453	0.0237081	0.025639	0.0268532	0.0270252	0.0272156	0.0240136	0.0225216	0.0284239	0.023279	0.0261264	0.0216463	0.0196082	0.0246043	0.0255655	0.0209161	0.0197371	0.0185641	0.0216953	0.0254109	0.0264451	0.0226961	0.0196275	0.0262182	0.0248096	0.0214167	0.0202929	0.0188862	0.0200298	0.0181978	0.0187804	0.0187991	0.0203725	0.0202996	0.0203592	0.0193905	0.0206663	0.0195504	0.0205056	0.020326	0.0226305	0.02296	0.0209093	0.0182645	0.0202401	0.0194352
PI_540693_	0.17663	0.178173	0.0262015	0.0257868	0.02568	0.029918	0.0293105	0.0290118	0.0292168	0.026235	0.02477	0.030256	0.0258774	0.0279644	0.0237081	0.0218781	0.0264198	0.0279823	0.0229085	0.0226305	0.0215974	0.0248016	0.027355	0.0287898	0.025541	0.0224855	0.0287254	0.0278841	0.0243073	0.0231673	0.0229306	0.0229158	0.0211685	0.0217163	0.0223412	0.0233089	0.0223197	0.0225724	0.0222981	0.0226888	0.0215835	0.022835	0.0233089	0.0258362	0.0245807	0.022835	0.0215626	0.0226961	0.022155
PI_540700_	0.175506	0.181843	0.0258362	0.0292262	0.0280181	0.0289469	0.0315996	0.0300913	0.0317427	0.0250404	0.0287438	0.0320829	0.0293387	0.0302366	0.0229895	0.0220481	0.0292168	0.0306573	0.0232641	0.0231301	0.0212785	0.0241523	0.0305294	0.0314471	0.0241137	0.0218499	0.030256	0.0295368	0.023891	0.0240367	0.0215138	0.0226451	0.0211685	0.0208483	0.0227253	0.0224493	0.0222336	0.0218852	0.0226451	0.0218358	0.0211411	0.0226742	0.0222622	0.0275654	0.0240213	0.0234663	0.0211754	0.0220552	0.0226815
PI_604507_	0.172635	0.182699	0.0252815	0.0200429	0.0200691	0.0259601	0.026118	0.0255982	0.0261764	0.0260265	0.0195825	0.0264451	0.0209909	0.0240136	0.0240906	0.0220339	0.0226451	0.0248096	0.0212578	0.0216603	0.0227545	0.0249287	0.0233163	0.0244241	0.0260348	0.0236247	0.0254596	0.0261597	0.024029	0.0246201	0.0234738	0.0230708	0.0219701	0.0232268	0.0221264	0.0213682	0.0221407	0.0238833	0.0217163	0.0234738	0.0236853	0.0232939	0.0236626	0.0215486	0.0248175	0.0218781	0.0225724	0.023807	0.0218923
PI_604509_	0.172984	0.183572	0.0288451	0.0233612	0.0258115	0.0302657	0.0276006	0.0273637	0.0260431	0.0314978	0.0237157	0.0268704	0.0235794	0.0253947	0.0299372	0.0282247	0.0239982	0.0251848	0.0274337	0.027742	0.0288728	0.0295179	0.0254109	0.0261097	0.0316915	0.0299372	0.0267165	0.0279823	0.0295841	0.029414	0.0294517	0.0296982	0.028524	0.0296126	0.0277686	0.0278663	0.0285788	0.0303046	0.0278218	0.0289376	0.0301203	0.0292449	0.0286979	0.0253542	0.0291794	0.0272417	0.0293105	0.0300527	0.0276447
PI_604530_	0.171944	0.183572	0.0228057	0.0256718	0.0254434	0.0262685	0.028652	0.0275038	0.0285149	0.0209297	0.0256063	0.0295368	0.0261347	0.0274424	0.0206528	0.0212303	0.0270338	0.0275742	0.0225942	0.0215904	0.0203459	0.0235492	0.0278841	0.0286979	0.0244475	0.0212372	0.0278752	0.0282067	0.022835	0.0241755	0.0214652	0.0217655	0.0209909	0.0208145	0.0213268	0.0213199	0.0218358	0.0212992	0.0215695	0.0216603	0.0201413	0.0212441	0.0214374	0.0244632	0.0223556	0.0218006	0.0212647	0.0219347	0.0221621
PI_604542_	0.172635	0.181843	0.0234663	0.0265465	0.0260764	0.0264113	0.0297172	0.0278041	0.0300238	0.0222407	0.0268361	0.029918	0.0275654	0.0284694	0.0207201	0.020161	0.028036	0.0284967	0.0213337	0.0205992	0.0196146	0.0219347	0.0283332	0.0297363	0.0237765	0.0196661	0.0282428	0.0288913	0.0217023	0.0233163	0.0202863	0.020115	0.0187929	0.0195183	0.0197889	0.0197242	0.0202533	0.01975	0.0191749	0.0199905	0.018077	0.0193523	0.0202401	0.024029	0.0226378	0.0215486	0.0193842	0.0202467	0.0213613
PI_604544_	0.174408	0.180587	0.028652	0.0234437	0.0236096	0.0302269	0.0276712	0.0280808	0.0272765	0.0293105	0.0219135	0.0279465	0.0233612	0.0255818	0.0277863	0.0275126	0.024315	0.0265974	0.0262936	0.0262099	0.0275302	0.0283876	0.0248413	0.0258857	0.0294895	0.0283876	0.0273375	0.0284967	0.0289654	0.0278485	0.0276271	0.0281617	0.0270079	0.0283151	0.0262685	0.0267335	0.0272069	0.0284057	0.0259684	0.0284967	0.0286154	0.0282337	0.0275566	0.0245493	0.0274162	0.0260514	0.0274775	0.0292449	0.0265635
PI_518343_	0.175137	0.180176	0.0248492	0.0287898	0.0277154	0.0293763	0.0303144	0.0296316	0.0311044	0.0237689	0.0287898	0.0307659	0.0290955	0.0297935	0.0212785	0.0203128	0.0293952	0.030072	0.0214999	0.0208619	0.0193015	0.0221835	0.0301687	0.0304804	0.0233014	0.0193079	0.0292543	0.028433	0.0215765	0.0227253	0.0193842	0.0203459	0.0186319	0.0181796	0.0200625	0.0198472	0.0203857	0.0197371	0.0204656	0.0197242	0.0187184	0.0203194	0.020673	0.0273812	0.0230339	0.0223412	0.0199905	0.020326	0.0211685
PI_540688_	0.174408	0.183134	0.0242917	0.0266229	0.0266399	0.0282067	0.0293857	0.0284239	0.0296411	0.0238527	0.0267677	0.0301493	0.0271202	0.0281887	0.0219842	0.0205122	0.0272678	0.0287806	0.0221621	0.0200363	0.017529	0.0228717	0.0284967	0.0297935	0.0199709	0.0169996	0.0282428	0.0271289	0.021251	0.0227399	0.0191307	0.0217304	0.0185333	0.0188925	0.0202203	0.0211343	0.0203791	0.0204057	0.0211	0.0215069	0.0202929	0.0209161	0.0210386	0.0256227	0.0231673	0.0211822	0.0193842	0.020539	0.0208348
PI_540603_	0.174048	0.180176	0.0242452	0.0244554	0.0239829	0.0263356	0.0282518	0.0270252	0.0283151	0.0235869	0.0243851	0.0289932	0.0245101	0.0264704	0.0214305	0.0216883	0.0256636	0.0268361	0.0226305	0.0226305	0.0213406	0.0246122	0.026555	0.0273462	0.0245807	0.0224277	0.0267165	0.02768	0.0222336	0.024471	0.0221907	0.0214444	0.021382	0.0212854	0.0216533	0.0222838	0.0212097	0.0218147	0.0217304	0.0224349	0.0207403	0.0211548	0.0214999	0.023868	0.023519	0.0219913	0.0217936	0.0229895	0.0223556
PI_518440_	0.171602	0.183134	0.0249128	0.0233837	0.0234062	0.026462	0.0270079	0.0266229	0.0269391	0.0245572	0.022718	0.0277775	0.0233987	0.025985	0.0225942	0.0210795	0.0244397	0.0258774	0.022616	0.0207268	0.0199514	0.0235945	0.0256882	0.025985	0.0235039	0.0214374	0.0262601	0.0264029	0.0226815	0.0230339	0.0215974	0.0227472	0.0204855	0.0210591	0.020673	0.0219772	0.0218499	0.0223988	0.0216673	0.0224349	0.0220055	0.0226378	0.0221335	0.0232715	0.0237689	0.021864	0.0211343	0.0222622	0.0202665
PI_518308_	0.174408	0.182269	0.0246122	0.0286704	0.0279823	0.0289283	0.0305883	0.0292075	0.0304608	0.0247383	0.0288728	0.031245	0.0287438	0.0293575	0.0216254	0.0204522	0.0293012	0.0297554	0.0221478	0.0205256	0.0190867	0.0224132	0.0296126	0.030159	0.0232417	0.0191939	0.0293481	0.0277243	0.0210659	0.0225216	0.0192508	0.0206528	0.0179567	0.0187618	0.0199123	0.0218358	0.0201413	0.0205523	0.020673	0.0208416	0.0198343	0.020828	0.021963	0.0265974	0.0236399	0.0223628	0.0201413	0.0199709	0.0209297
PI_518347_	0.174048	0.179768	0.0249686	0.028588	0.0279019	0.0287346	0.0304804	0.0294423	0.0309546	0.0248969	0.0290582	0.0317222	0.0286612	0.0294706	0.0217936	0.0200494	0.0289191	0.0305392	0.021857	0.0218429	0.020326	0.023056	0.0300238	0.0300431	0.0241832	0.0209705	0.0297267	0.0286245	0.0227326	0.0241523	0.0207875	0.0216114	0.0195055	0.0190867	0.0208754	0.0209433	0.0208686	0.0199644	0.0201413	0.0203857	0.0183132	0.0208551	0.0209841	0.0265127	0.024029	0.0227472	0.0200691	0.0214791	0.0217093
PI_518299_	0.171602	0.181002	0.0263861	0.023807	0.0243617	0.0288083	0.0290675	0.0279019	0.0280718	0.0262517	0.0241291	0.0291608	0.025338	0.0267933	0.0246515	0.0235945	0.0260265	0.02768	0.0238986	0.0226742	0.0232715	0.0253623	0.0263608	0.0271202	0.0259022	0.0240367	0.0271549	0.0282518	0.0245023	0.0248254	0.0235115	0.0245729	0.0233238	0.0240213	0.0225289	0.023868	0.0246594	0.0251446	0.0229748	0.0244163	0.0248016	0.0241755	0.0235265	0.026093	0.0253866	0.0240367	0.0233388	0.0252976	0.0229748
PI_504210_	0.171602	0.181421	0.0277331	0.0235869	0.0249606	0.0291514	0.0268104	0.0269047	0.0250245	0.0299757	0.023602	0.0261681	0.0232491	0.0261681	0.0283332	0.0278218	0.0245023	0.0234062	0.0265381	0.0269735	0.0279644	0.0290025	0.0258444	0.0262936	0.0314572	0.0287071	0.0249128	0.0271462	0.0290304	0.0287714	0.0283967	0.0283513	0.0275918	0.0287162	0.0267591	0.0276447	0.0285058	0.0295841	0.0272852	0.028652	0.028652	0.0281437	0.0284967	0.0253057	0.0278485	0.0269219	0.0285332	0.0290118	0.0264535
PI_540565_	0.177782	0.181002	0.0280539	0.0235492	0.0245965	0.030072	0.0272678	0.0268019	0.0271029	0.0294895	0.02296	0.027813	0.0234813	0.0262266	0.0279109	0.0275478	0.0239292	0.0257785	0.0269563	0.0268019	0.0268961	0.0285971	0.0250564	0.0258527	0.0298318	0.0285605	0.0262768	0.0271462	0.0278752	0.0286337	0.027813	0.0283241	0.0275478	0.0283604	0.0263356	0.0269649	0.0275654	0.0291794	0.0271029	0.028753	0.0292355	0.0282879	0.0280808	0.0252089	0.0275302	0.0269907	0.0275038	0.0289747	0.0260514
PI_540574_	0.175878	0.181421	0.026819	0.0252089	0.0261514	0.0298701	0.0286612	0.0281077	0.0281527	0.0285788	0.0251045	0.0286612	0.0254515	0.0275302	0.0267848	0.0268447	0.026555	0.027077	0.0262685	0.026555	0.0270943	0.0283332	0.0273462	0.027813	0.0303924	0.0280181	0.0253057	0.0267421	0.0279109	0.0279555	0.0272069	0.027813	0.0269133	0.0272678	0.0261597	0.0264873	0.0267677	0.0283785	0.026302	0.0277066	0.0278663	0.0280539	0.0274512	0.026093	0.0276006	0.0273026	0.0273288	0.0284057	0.0264451
PI_540569_	0.175506	0.181843	0.0242297	0.0275302	0.0265804	0.0291141	0.0300624	0.0290489	0.029918	0.0257868	0.0266739	0.0306375	0.0275654	0.028433	0.0235945	0.0232641	0.0282699	0.0292543	0.0243461	0.0242219	0.0231896	0.0260514	0.0293575	0.0297935	0.0263777	0.0239139	0.0282337	0.0292449	0.0250165	0.0254434	0.0243384	0.0237005	0.0224565	0.0227984	0.0234738	0.0237157	0.0238757	0.0239829	0.0236096	0.0237233	0.0214999	0.0222551	0.0231376	0.0270511	0.0196661	0.024471	0.023056	0.0237461	0.0236399
PI_504264_	0.175506	0.180587	0.0272591	0.0208619	0.0225072	0.0282789	0.0264535	0.0255818	0.0256227	0.0294612	0.0208416	0.0255003	0.0216323	0.0240213	0.0278396	0.0269305	0.0223916	0.0247304	0.0250484	0.0253542	0.0273201	0.0281257	0.0228864	0.0239829	0.0296411	0.0285788	0.0241291	0.0267677	0.0286062	0.0279912	0.028297	0.0283604	0.027355	0.0289561	0.0254922	0.0252976	0.0272156	0.0283241	0.0260348	0.0279555	0.0291421	0.0274775	0.0275214	0.0235642	0.0269907	0.0261514	0.0273201	0.0290211	0.0256882
PI_504251_	0.173691	0.180176	0.0281887	0.0233089	0.0242917	0.0289006	0.0267762	0.0270252	0.0259353	0.0298318	0.0233987	0.0261597	0.0232193	0.0255329	0.0281347	0.0266569	0.0242452	0.0240751	0.0271029	0.0262015	0.0276359	0.0281887	0.0245493	0.0257374	0.0305883	0.0287622	0.0247541	0.0264029	0.0284967	0.0286245	0.0279287	0.0279912	0.0272069	0.028297	0.0264958	0.0271202	0.0273899	0.0287898	0.026879	0.0287622	0.0289561	0.027813	0.028306	0.0249845	0.0279912	0.0261597	0.0281167	0.0288175	0.026572
PI_604539_	0.170926	0.184014	0.0225072	0.0281167	0.028799	0.0264198	0.0312249	0.0282428	0.0309048	0.0268532	0.0288175	0.0314065	0.0288728	0.0298414	0.024881	0.0257621	0.0290211	0.0296506	0.0258692	0.0256063	0.02416	0.026725	0.0299853	0.0312551	0.0287346	0.0251526	0.0292168	0.0303144	0.0268361	0.0279823	0.0255003	0.0254353	0.0244945	0.0249367	0.0248731	0.025338	0.0256472	0.0245807	0.0240136	0.025217	0.0233687	0.0246673	0.0256227	0.027233	0.0251125	0.02559	0.0250484	0.0257621	0.0258774
PI_604536_	0.174408	0.181843	0.0268104	0.0234738	0.0246358	0.0279912	0.0279376	0.0266059	0.027539	0.0288175	0.0226888	0.0280808	0.0239982	0.0256227	0.0272678	0.026572	0.0249208	0.0271202	0.0257703	0.0260265	0.0269391	0.0287898	0.025419	0.0262099	0.0297649	0.0273987	0.0272678	0.0281347	0.0288821	0.0279555	0.0280987	0.0278218	0.0270338	0.0276182	0.0259188	0.0263692	0.0269391	0.0284967	0.0263777	0.0277775	0.0277509	0.0269219	0.0269391	0.0255003	0.0270943	0.0264451	0.0276271	0.0290675	0.0261597
PI_604535_	0.177011	0.181002	0.0310344	0.0237005	0.0249447	0.0315996	0.0279109	0.0284512	0.0274074	0.0325324	0.0216533	0.0290675	0.0235115	0.0263104	0.0311144	0.0295462	0.0249447	0.0268361	0.0278752	0.0285332	0.0299276	0.0306474	0.0249208	0.0262936	0.0330213	0.0311044	0.0280808	0.0292262	0.0313357	0.0299853	0.0313156	0.0307362	0.0296601	0.0314369	0.0282879	0.0292543	0.0298797	0.0313661	0.0294517	0.0312148	0.0317222	0.0298414	0.0304804	0.0256718	0.0301203	0.0286062	0.0304412	0.0319794	0.0278485
PI_604529_	0.170926	0.183572	0.0259767	0.0232193	0.0244397	0.0275566	0.0271202	0.0243695	0.0263272	0.0284421	0.0232417	0.0267421	0.0237917	0.0251366	0.0265465	0.0261681	0.0241446	0.0254596	0.0254272	0.0253299	0.0267421	0.0278218	0.0252653	0.0264451	0.0298127	0.0281077	0.0252089	0.0275038	0.0286337	0.0282337	0.0271809	0.0276271	0.026462	0.0275302	0.0258527	0.0255655	0.0268704	0.0275478	0.0261764	0.0274687	0.0284603	0.0270597	0.0276182	0.0248175	0.0266399	0.0254028	0.0267677	0.0276977	0.0257703
PI_604526_	0.172984	0.180176	0.0280808	0.0216114	0.0230857	0.028799	0.0267165	0.0263356	0.0259436	0.0300527	0.0204989	0.0272852	0.0215695	0.0244788	0.0281887	0.0272243	0.0226451	0.0254434	0.0257456	0.025894	0.0272678	0.0291328	0.0216813	0.0226305	0.0295557	0.0283513	0.026143	0.0281437	0.0284512	0.0274687	0.0284421	0.0279733	0.0273899	0.0288359	0.0264451	0.0268875	0.0276889	0.0295273	0.0273637	0.0287806	0.0299468	0.0280539	0.0274687	0.0244788	0.0272417	0.0256227	0.0280539	0.0293012	0.0258444
PI_604525_	0.175137	0.178567	0.0275126	0.0234062	0.0249128	0.0283422	0.0271896	0.0260431	0.0269391	0.0293669	0.0235265	0.027813	0.0243851	0.0257292	0.0274775	0.0270166	0.0251286	0.0261764	0.0271462	0.0265465	0.0276977	0.0284785	0.0259933	0.0269219	0.0303144	0.0285605	0.0254678	0.027355	0.0288544	0.0290118	0.0278041	0.0272939	0.0272504	0.0283151	0.0268961	0.0266994	0.0273113	0.0288636	0.026819	0.0280181	0.0289006	0.0271549	0.0278041	0.0255818	0.02768	0.0264451	0.0279733	0.0290862	0.0266824
PI_604523_	0.176252	0.178964	0.0300238	0.0221264	0.0237689	0.0309346	0.0276006	0.0273899	0.0262936	0.0314471	0.0206059	0.0277597	0.0217444	0.0258609	0.0299565	0.0290304	0.0240597	0.0255247	0.026572	0.0274775	0.0291234	0.0298031	0.0237005	0.0252492	0.0312853	0.0301493	0.0273987	0.0284603	0.029918	0.0293952	0.0300142	0.0297649	0.0286154	0.0302755	0.0274337	0.0274424	0.0289839	0.0305982	0.0281707	0.0297267	0.0313459	0.0288728	0.0293012	0.024691	0.0291328	0.0279555	0.0295936	0.0303826	0.0276006
PI_604522_	0.174048	0.183134	0.0297267	0.022835	0.0244554	0.0310944	0.027355	0.0276447	0.026302	0.0310744	0.0217514	0.0280898	0.0213959	0.0259188	0.0293293	0.0292075	0.0242374	0.0255573	0.0281077	0.0275742	0.0294234	0.0300527	0.0239675	0.0255329	0.0312048	0.0306573	0.0268618	0.0282608	0.0304706	0.0297935	0.0302949	0.0297172	0.0292168	0.0300527	0.028027	0.0285971	0.0293387	0.0302949	0.0283604	0.0303924	0.0312148	0.0286979	0.0298893	0.0251767	0.0289654	0.0279198	0.0293669	0.0309745	0.0276006
PI_604517_	0.173691	0.181421	0.0289839	0.0214236	0.0228497	0.0289376	0.0260348	0.0258032	0.0251446	0.0304412	0.0199449	0.0262266	0.0212923	0.0243461	0.0287806	0.0275214	0.0218429	0.0238986	0.0257374	0.0268104	0.0282608	0.0290304	0.0228864	0.0236096	0.0300046	0.0293763	0.0259022	0.027813	0.0294706	0.0279823	0.0291048	0.0280718	0.0282428	0.0291608	0.0263272	0.0268361	0.0277154	0.0298797	0.0271029	0.0290025	0.0298605	0.028036	0.0279644	0.0234889	0.0281797	0.0260348	0.0285697	0.0296506	0.0260847
PI_604515_	0.17663	0.184014	0.0291981	0.0243073	0.0258857	0.0308551	0.0277331	0.0282157	0.0273724	0.0309048	0.0242064	0.0278841	0.0241677	0.026572	0.0294895	0.0287806	0.0257374	0.0248096	0.0284148	0.0280181	0.0287622	0.0294989	0.0259022	0.0270252	0.0311947	0.0299949	0.0266654	0.0283151	0.029414	0.0293952	0.0297077	0.0295841	0.0287346	0.0298605	0.0279198	0.0284694	0.0282428	0.0297935	0.0283513	0.0298509	0.030677	0.0292918	0.029273	0.026555	0.0289561	0.0282699	0.0291234	0.0304119	0.0280808
PI_604512_	0.176252	0.180587	0.0303241	0.0228717	0.0243228	0.0314978	0.0264535	0.027539	0.0267335	0.0320414	0.0213337	0.0278574	0.0212028	0.0260764	0.0299372	0.0295273	0.023602	0.0246752	0.0273026	0.0282067	0.0292636	0.0306375	0.0247858	0.0249049	0.0317324	0.0309346	0.0272765	0.0283151	0.030549	0.0293575	0.0301978	0.0296126	0.0293952	0.0307956	0.0281077	0.0282518	0.0290582	0.0308353	0.0287346	0.0301493	0.0314065	0.0296886	0.0296601	0.0250805	0.0295273	0.0271896	0.0296696	0.0314471	0.0277154
PI_540684_	0.178173	0.184912	0.0242917	0.0265804	0.0265211	0.0282879	0.0292355	0.0281617	0.02948	0.0249686	0.0271116	0.0297363	0.0264282	0.0280718	0.0226232	0.0212992	0.0275478	0.0282789	0.0223268	0.0210522	0.0185149	0.0227326	0.0281437	0.0292449	0.0214791	0.0173765	0.0272765	0.0267335	0.0223412	0.0238222	0.0204123	0.0222407	0.0199514	0.0205858	0.0212097	0.0218429	0.0215556	0.020747	0.0213061	0.0216743	0.0208483	0.0215208	0.021963	0.0249526	0.0246752	0.0223844	0.0209705	0.0220908	0.0224999
PI_504212_	0.172984	0.181843	0.0276359	0.022835	0.0239829	0.0290211	0.0261097	0.0270079	0.0251848	0.0301687	0.0229011	0.026093	0.023056	0.0251366	0.0280091	0.0276006	0.0244397	0.023655	0.0268875	0.0265974	0.0276447	0.0289932	0.0245572	0.0258197	0.0307362	0.0286887	0.0244007	0.0266144	0.0286887	0.0289006	0.0284785	0.0278485	0.0272069	0.028306	0.0264535	0.0270683	0.0273288	0.0295936	0.0269047	0.0286704	0.0290955	0.027539	0.0284421	0.0243851	0.0280539	0.0266484	0.0281077	0.0295652	0.0262852
PI_546436_	0.176252	0.178173	0.028433	0.0204389	0.0217936	0.0295652	0.0252411	0.02559	0.0246673	0.029784	0.0194097	0.0253461	0.0207605	0.0234889	0.0279823	0.0268275	0.0222551	0.0235416	0.0257703	0.0257046	0.0277243	0.0284148	0.0219205	0.02296	0.0304217	0.0286887	0.0255084	0.0266824	0.0287162	0.0282067	0.0279198	0.0278218	0.0269305	0.0287806	0.025541	0.0263608	0.0269477	0.0291421	0.0261848	0.0282518	0.0295652	0.0271722	0.0278396	0.0239752	0.02768	0.0252009	0.027893	0.0287714	0.0254515
PI_540661_	0.173336	0.182699	0.0247541	0.0240828	0.0243384	0.0279198	0.02768	0.0275566	0.0277331	0.0251848	0.024029	0.0280987	0.0244475	0.0264029	0.0230339	0.0216323	0.0251687	0.0268447	0.0218429	0.0200101	0.0198278	0.0236399	0.025721	0.0268618	0.0249208	0.0213199	0.0270683	0.0262685	0.0219064	0.0230043	0.0211137	0.0221122	0.0202335	0.0207672	0.0213268	0.0214028	0.0200494	0.0219842	0.0209977	0.0220126	0.0221478	0.0227472	0.0222479	0.0237994	0.02416	0.0216813	0.0211411	0.0216603	0.0209501
PI_540656_	0.174771	0.182269	0.0262517	0.0252653	0.0255329	0.028588	0.0293763	0.02768	0.0293199	0.0262433	0.0254515	0.0295368	0.0262601	0.0275918	0.0236474	0.0215277	0.0271376	0.0281167	0.0229379	0.0211617	0.0204855	0.0241137	0.0271202	0.0282067	0.02568	0.0211343	0.0285971	0.0269735	0.0222121	0.024518	0.021251	0.0211274	0.0206394	0.0214999	0.0208348	0.0220339	0.0212647	0.0234062	0.022718	0.0221193	0.0225797	0.0222694	0.0235039	0.0253785	0.024881	0.0230634	0.0209637	0.0220481	0.0213613
PI_540613_	0.176252	0.184912	0.0236853	0.0266229	0.0264366	0.0280002	0.0300046	0.0279823	0.03013	0.0238757	0.0265465	0.0302755	0.027539	0.0280898	0.0216323	0.0199971	0.0281527	0.028799	0.0215486	0.0216883	0.0206528	0.0229453	0.0281257	0.0289561	0.0251767	0.0201019	0.0286154	0.0291048	0.0226961	0.0244163	0.0213268	0.0214305	0.0195953	0.0197177	0.0202467	0.0205724	0.0209977	0.0208619	0.0203791	0.0202203	0.0191812	0.0197371	0.0214305	0.0255737	0.0236399	0.0225579	0.0204656	0.0207335	0.0220481
PI_540581_	0.177011	0.181843	0.025484	0.0252734	0.0258444	0.0276447	0.0293012	0.0277066	0.0291328	0.0252653	0.0250005	0.0284421	0.0253866	0.0276006	0.0233163	0.0221907	0.0258444	0.0278218	0.022835	0.0226815	0.0221692	0.0239139	0.0267421	0.0286337	0.0260348	0.0228277	0.0281617	0.0282157	0.02477	0.0248492	0.0230634	0.0233912	0.0222551	0.022155	0.021857	0.0228938	0.0230412	0.022813	0.0208416	0.0226232	0.0227618	0.0225724	0.0224132	0.0245729	0.0251125	0.0237917	0.0227618	0.0243851	0.0233912
PI_518436_	0.171602	0.180587	0.0248969	0.0245729	0.0255737	0.0277331	0.0282518	0.0273201	0.0275918	0.0245415	0.0242917	0.0291421	0.0251125	0.0267762	0.0228277	0.0209433	0.0259436	0.0269219	0.0227107	0.0200625	0.0205056	0.0235794	0.0264198	0.0269219	0.0238146	0.0217163	0.0271462	0.0265889	0.0228791	0.0221335	0.020774	0.0221122	0.0201478	0.020626	0.0205925	0.0225289	0.0217023	0.0226524	0.0218429	0.0228204	0.0224204	0.0232939	0.0225869	0.0249287	0.0240059	0.0231079	0.0211069	0.0225869	0.0208957
PI_518423_	0.174771	0.184461	0.0258857	0.0225579	0.0242995	0.028753	0.0268275	0.0266229	0.0265635	0.0266484	0.0229158	0.0275038	0.0231227	0.0254678	0.0256882	0.0233313	0.0241137	0.0253947	0.0236626	0.0229674	0.0227399	0.0251767	0.0249287	0.0257128	0.0260431	0.0237385	0.0261597	0.0270856	0.0245572	0.0241214	0.0229674	0.0241137	0.0229085	0.0242297	0.0227545	0.0237765	0.0235567	0.0248175	0.0240213	0.0236853	0.0248096	0.0235039	0.0239216	0.0243695	0.025225	0.0233987	0.0235794	0.0241368	0.0218993
PI_518418_	0.179364	0.181002	0.0273113	0.0265465	0.0262099	0.0302657	0.0297554	0.0289469	0.0295368	0.0284057	0.0261097	0.0299949	0.0265465	0.0281077	0.0252976	0.0241677	0.0271202	0.0283785	0.0245965	0.0234137	0.023056	0.0261764	0.0277509	0.0281437	0.0261681	0.0238757	0.0288821	0.028027	0.0257703	0.0253218	0.0238375	0.0249526	0.0235642	0.0238833	0.0236626	0.0246515	0.0236247	0.0251848	0.0243228	0.0248175	0.025217	0.0251687	0.0245965	0.0269133	0.0269477	0.0245493	0.0242995	0.0248254	0.0241987
PI_518405_	0.177011	0.178964	0.0273201	0.0245493	0.025338	0.0288728	0.0288451	0.0270856	0.0283513	0.0275038	0.0240597	0.0295462	0.0256227	0.0269133	0.025419	0.024565	0.0257868	0.0282337	0.0251687	0.0255818	0.0248731	0.026725	0.0265635	0.0272852	0.0276889	0.0256882	0.0280718	0.0283241	0.0262852	0.0262015	0.0256309	0.0249447	0.0239675	0.0255166	0.0246515	0.0250245	0.0247937	0.0252653	0.0252895	0.0252895	0.0227691	0.0216533	0.0235869	0.0218217	0.0253299	0.0242219	0.0251607	0.0262936	0.0240828
PI_504280_	0.174408	0.183572	0.0285332	0.0227838	0.0235945	0.0299661	0.027539	0.0262936	0.0269047	0.0303241	0.0215904	0.0259684	0.0224204	0.0255003	0.0291514	0.027893	0.0232939	0.0258444	0.0266399	0.0271462	0.0287254	0.0292449	0.0237233	0.024881	0.0302949	0.0298414	0.0257374	0.0281347	0.02948	0.0289191	0.0291141	0.0290582	0.0281437	0.0298797	0.0270079	0.0273113	0.027742	0.0297458	0.0274687	0.0289561	0.0303144	0.0287254	0.0286154	0.0250324	0.0284785	0.0272069	0.0290211	0.0299949	0.0270338
PI_504278_	0.174048	0.181002	0.0287622	0.0238375	0.0251045	0.0306375	0.0273288	0.0270856	0.0268704	0.030865	0.0240828	0.0275742	0.0245101	0.0260016	0.0288267	0.0275126	0.0249686	0.0257456	0.0276712	0.0271896	0.0278752	0.0293481	0.0255247	0.0264451	0.0310644	0.0296506	0.0246515	0.0271289	0.0291048	0.0286704	0.0291514	0.0288359	0.0283151	0.0292449	0.0276447	0.0279465	0.0285423	0.0298127	0.028297	0.0295084	0.0295273	0.0281707	0.0287806	0.0254028	0.0285971	0.0277952	0.0288544	0.0300046	0.0277066
PI_504222_	0.174408	0.182269	0.0271376	0.0236247	0.0250644	0.0286704	0.0264198	0.0264282	0.026118	0.0298893	0.0243617	0.0269649	0.0244475	0.0263777	0.0279465	0.0266909	0.0253461	0.0250644	0.0273288	0.0264873	0.0275654	0.0284057	0.0260597	0.0265889	0.0305883	0.0288728	0.0225072	0.0259933	0.027742	0.0287254	0.028036	0.0276977	0.0272417	0.0281797	0.0266144	0.0269391	0.0272069	0.0290118	0.0270856	0.0286704	0.0286704	0.0275742	0.0278841	0.0243384	0.0272243	0.0272678	0.0279823	0.0286612	0.0265465
PI_504203_	0.175137	0.183134	0.0296031	0.0234437	0.0249765	0.0307263	0.0272156	0.02746	0.0266484	0.0316915	0.0227691	0.0276094	0.0232715	0.0262685	0.0298031	0.0291888	0.0238986	0.0258692	0.0275214	0.0281887	0.0298509	0.0299661	0.0248492	0.0259105	0.0324272	0.030865	0.0273375	0.0288913	0.0304412	0.0296031	0.0303241	0.0301203	0.0290304	0.0307362	0.0279644	0.0282337	0.028652	0.0302463	0.028799	0.0296696	0.0313357	0.0291141	0.0296886	0.0258197	0.0289932	0.0276977	0.0296316	0.0308948	0.0273724
PI_504202_	0.175878	0.180176	0.0274951	0.0222407	0.0243228	0.0290582	0.0260182	0.0258609	0.0245258	0.0293575	0.0227984	0.0256309	0.021963	0.024881	0.027742	0.0272504	0.0228717	0.0224782	0.0260265	0.0264198	0.0273288	0.0273637	0.0241909	0.0250245	0.0304021	0.0280002	0.0249287	0.0266059	0.0289098	0.0283332	0.0279912	0.0276359	0.0271635	0.028588	0.0262685	0.0262433	0.0279733	0.0285697	0.0261014	0.0282518	0.0289006	0.0269305	0.0278396	0.0238757	0.0273812	0.0261764	0.0275126	0.0285971	0.0250965
PI_504189_	0.176252	0.183134	0.0291421	0.0238527	0.0249049	0.0300817	0.0272678	0.0273288	0.0255737	0.0311345	0.0238833	0.0271809	0.0237917	0.0264958	0.0299661	0.0282608	0.0248016	0.0249925	0.0275918	0.0276977	0.0285149	0.0292355	0.0250564	0.0259022	0.0314369	0.0300142	0.0261931	0.0282067	0.0302949	0.0298605	0.0293293	0.0291701	0.0282518	0.0295652	0.0280091	0.0280898	0.0287346	0.03013	0.0278841	0.0297554	0.0303436	0.0289932	0.0288359	0.0255492	0.0281437	0.0273026	0.0289191	0.0300046	0.0269047
PI_518303_	0.175506	0.180587	0.0259519	0.0274074	0.0268618	0.0287898	0.0292918	0.0295084	0.0301397	0.0255084	0.0264958	0.0305098	0.0276535	0.0290582	0.0235869	0.0220552	0.0282247	0.0289283	0.0238833	0.0219064	0.0206931	0.0245337	0.0289376	0.0292824	0.0243617	0.0216673	0.0288083	0.027583	0.0225942	0.0232865	0.021313	0.0218288	0.0203592	0.0210864	0.022616	0.022616	0.0218711	0.0226888	0.0229011	0.0232566	0.0220623	0.0234287	0.0235869	0.0262601	0.0250965	0.0229085	0.0210591	0.0219772	0.0221122
PI_518320_	0.174408	0.182699	0.0262517	0.0220766	0.023807	0.0292168	0.0268618	0.0268961	0.0261514	0.0278752	0.0222766	0.0272243	0.023279	0.0249845	0.0252411	0.0235039	0.0245965	0.0260764	0.0233089	0.021857	0.0231598	0.025338	0.0241214	0.0247541	0.0269133	0.024284	0.0256145	0.0266059	0.0258692	0.0248413	0.0236399	0.0248572	0.0222838	0.0234964	0.0227618	0.0228864	0.0232566	0.0244163	0.0227764	0.0241446	0.0253947	0.0250324	0.0250245	0.0239369	0.0254353	0.0237841	0.0239599	0.0245023	0.0236474
PI_540568_	0.172635	0.178964	0.0274687	0.0246358	0.0256718	0.0293387	0.0278663	0.0267421	0.0276271	0.0298127	0.0245572	0.0276977	0.0251045	0.0273724	0.0276447	0.0266314	0.0257785	0.0266569	0.0265127	0.0254596	0.0266314	0.0280808	0.025721	0.0270424	0.0296031	0.0274162	0.026819	0.0258444	0.0279019	0.0279733	0.0270856	0.0276182	0.025894	0.0269821	0.0257046	0.0257374	0.0270597	0.0275126	0.0263861	0.0280629	0.0284603	0.0276447	0.0278396	0.0261597	0.0275742	0.0267591	0.0268447	0.0276889	0.0259353
PI_540575_	0.176252	0.184912	0.0247067	0.0269649	0.0268019	0.0283332	0.0291141	0.0284148	0.0291421	0.0244007	0.0267591	0.029784	0.0267421	0.0276271	0.0229895	0.023807	0.0275654	0.0287898	0.0248889	0.0242142	0.0226961	0.0259105	0.0279376	0.0289191	0.0252089	0.0227326	0.0287162	0.0294989	0.0252573	0.0254028	0.0234663	0.0241677	0.0238146	0.023519	0.0235794	0.0240751	0.0237385	0.0237385	0.0241137	0.0239829	0.0230634	0.0230857	0.0234964	0.0271809	0.0238375	0.0238375	0.0236777	0.0244945	0.0235718
PI_540599_	0.176252	0.181002	0.0256227	0.0247067	0.0250165	0.0285788	0.0280181	0.0276889	0.0279465	0.0257374	0.024029	0.0287071	0.0246594	0.0269735	0.0238299	0.0229822	0.0257539	0.0272243	0.0229011	0.0237461	0.0230931	0.0252492	0.026555	0.0273026	0.0265127	0.0228791	0.0273288	0.0279287	0.0254272	0.026118	0.0241987	0.0230486	0.0227034	0.0233837	0.0228644	0.0225289	0.0214444	0.0236323	0.0238146	0.0226232	0.0234062	0.0232417	0.0248016	0.0245337	0.0248731	0.0231747	0.0239139	0.0246201	0.0232119
PI_540606_	0.177395	0.181421	0.0259188	0.0241214	0.0238146	0.0276182	0.0279287	0.0274337	0.0279109	0.0262685	0.0226815	0.0284694	0.0247621	0.0267335	0.0243929	0.0242219	0.0255492	0.027742	0.0241987	0.0235794	0.0245493	0.0255655	0.0265381	0.027539	0.0266399	0.0242762	0.02746	0.0286612	0.0265211	0.0252411	0.02477	0.0247858	0.0240906	0.0241909	0.0224782	0.0238222	0.0255329	0.0247225	0.0230857	0.0250724	0.0242995	0.0235945	0.0249128	0.023868	0.0248492	0.0238222	0.0244397	0.0253057	0.0240828
PI_540607_	0.176252	0.182699	0.0247462	0.02768	0.0266654	0.027893	0.0302172	0.027583	0.0296886	0.0247383	0.0269047	0.0304804	0.0276006	0.0286979	0.0226961	0.0220055	0.0280002	0.0290862	0.0222193	0.022406	0.0214374	0.0240674	0.0286337	0.0296696	0.0258857	0.0218429	0.0289376	0.0286062	0.0237841	0.0251526	0.0219772	0.0223556	0.0213337	0.021382	0.0217585	0.0218499	0.0223125	0.0222981	0.0214374	0.0224782	0.020889	0.021251	0.0231301	0.026302	0.024471	0.0240674	0.0217866	0.0232491	0.0228571
PI_540609_	0.177011	0.178567	0.0240444	0.0269477	0.0266484	0.0284785	0.0299276	0.028036	0.0297172	0.0249447	0.0264788	0.0304217	0.0271722	0.0282247	0.0217866	0.0218852	0.0276006	0.0288821	0.02296	0.0229232	0.0221264	0.023519	0.0282157	0.0293105	0.0253218	0.0224132	0.0286979	0.0290769	0.0237917	0.0246201	0.022471	0.0233388	0.0212716	0.0217234	0.0218147	0.0226305	0.0226378	0.0222121	0.021963	0.0218429	0.0212647	0.0220979	0.0222766	0.0257456	0.0240597	0.0230634	0.0216883	0.0225144	0.0230708
PI_546378_	0.174408	0.182699	0.0258362	0.0214513	0.0216184	0.0264029	0.0269563	0.0251286	0.0258032	0.0286245	0.0201939	0.0272069	0.0224565	0.0247858	0.0262601	0.0254434	0.0234062	0.0253785	0.0246594	0.0255247	0.0256227	0.0275038	0.0237765	0.0250245	0.0285332	0.0268961	0.0264535	0.0271202	0.0279912	0.0282789	0.0272852	0.0263524	0.0253461	0.0268618	0.0245337	0.0253299	0.0255247	0.0271029	0.0239675	0.0263188	0.0269649	0.0252331	0.0262852	0.0231079	0.0271635	0.0242684	0.0263692	0.0280002	0.0248731
PI_546414_	0.177395	0.179364	0.0264535	0.0177835	0.0190364	0.0251045	0.0249049	0.0244554	0.024106	0.0287438	0.0173882	0.0253138	0.0197113	0.0232491	0.026235	0.0249845	0.021251	0.0236096	0.0237917	0.0247858	0.0258527	0.0273026	0.0223125	0.0232491	0.0287346	0.0268275	0.0244241	0.0257292	0.0273026	0.0260597	0.0265635	0.0266994	0.0256964	0.0270338	0.0234513	0.0246122	0.0253461	0.0278841	0.024565	0.0266144	0.0278663	0.0254759	0.0250165	0.0215208	0.0259188	0.0232417	0.0261848	0.0274951	0.0237613
PI_546431_	0.17026	0.186761	0.0277243	0.0231005	0.0240906	0.0287898	0.0262015	0.026555	0.0247067	0.0304119	0.0228717	0.0258857	0.0235718	0.0249765	0.0288359	0.0272765	0.0241291	0.0221264	0.0268532	0.0271635	0.0276359	0.0275918	0.0250564	0.0261014	0.0305392	0.0288175	0.0250484	0.0268618	0.029414	0.0287254	0.0287898	0.0284694	0.0274249	0.0291514	0.0262601	0.0271549	0.0276977	0.029414	0.0271376	0.0284148	0.0289006	0.0279376	0.0283241	0.0240906	0.0279644	0.0264535	0.028027	0.0291514	0.0260265
PI_546528_	0.173336	0.183134	0.0295179	0.0250805	0.0267506	0.0317017	0.026879	0.0287714	0.0271116	0.0316404	0.0258197	0.0269133	0.0259767	0.0271896	0.0298797	0.0291234	0.0263608	0.025484	0.0286062	0.0282518	0.0293387	0.0300142	0.0275566	0.0279912	0.0318968	0.0301881	0.0262768	0.0275302	0.030159	0.0303241	0.0300431	0.0295557	0.0293575	0.0302657	0.0280449	0.0286795	0.0291048	0.0306868	0.0288913	0.0294517	0.0306277	0.0299949	0.0302172	0.027077	0.030159	0.0292168	0.0296506	0.0307362	0.028652
BETA_1906_	0.175137	0.181421	0.0295179	0.0202071	0.0201873	0.0291421	0.0265042	0.0268019	0.026462	0.0309944	0.0191875	0.026879	0.0215626	0.0241291	0.0297172	0.028027	0.0228864	0.0253057	0.0253623	0.0269391	0.028588	0.0301493	0.0234062	0.0242684	0.0291981	0.0296601	0.0263608	0.0277863	0.0303436	0.0277597	0.0299468	0.0297935	0.0283332	0.0304412	0.0269305	0.0276182	0.0287898	0.0306277	0.0276977	0.0295179	0.0310144	0.0278752	0.0268275	0.0237613	0.0286245	0.0258527	0.0288728	0.0303729	0.0267335
PI_633945_	0.174771	0.181002	0.0279733	0.0187122	0.0194033	0.0278041	0.0256145	0.0252089	0.0251446	0.0296601	0.018368	0.0265889	0.0205523	0.0238527	0.0281347	0.0278307	0.0217866	0.0249287	0.0248175	0.0259188	0.0277154	0.0293105	0.022718	0.0235945	0.0292449	0.0284694	0.0255084	0.0269993	0.0288821	0.0268361	0.0286429	0.028799	0.0275302	0.0293105	0.0255818	0.0261264	0.0273113	0.0297744	0.0264535	0.0279465	0.0298509	0.0264958	0.0264366	0.0227399	0.0280539	0.0249128	0.0279555	0.0290582	0.025894
PI_633947_	0.173336	0.181421	0.0283876	0.0196919	0.0201347	0.0286245	0.026462	0.0261347	0.0261264	0.0299949	0.0189424	0.0273026	0.0213751	0.0247621	0.0286429	0.0286429	0.0232641	0.0251848	0.0252815	0.0262685	0.0281527	0.0295462	0.0239445	0.0245493	0.0286887	0.0291514	0.0264366	0.0278041	0.0296316	0.0269821	0.0290955	0.0297935	0.0281077	0.0298318	0.026572	0.0271809	0.0283785	0.0295841	0.0269907	0.028027	0.0299757	0.0273899	0.0270511	0.0235039	0.0282157	0.0255003	0.0287714	0.030101	0.0267165
PI_142820_	0.173691	0.183134	0.0280002	0.018601	0.0209433	0.0290955	0.0262601	0.0260514	0.0247462	0.0297744	0.0170226	0.0249765	0.0193714	0.0227326	0.0280808	0.0269821	0.021389	0.0233687	0.0248413	0.0252653	0.0273026	0.0283876	0.0208348	0.0218077	0.0283332	0.0283241	0.0247858	0.0267762	0.0288636	0.0273987	0.0280539	0.0280808	0.0272069	0.028799	0.026344	0.026118	0.0267421	0.0292918	0.0264451	0.0278485	0.0297267	0.0270166	0.0273637	0.0228424	0.0274512	0.0254028	0.0281797	0.0289932	0.0257292
PI_467869_	0.177395	0.181421	0.0285697	0.0180589	0.0188364	0.0274863	0.0262266	0.025484	0.0249128	0.0296601	0.0175467	0.025338	0.0204456	0.0233163	0.0283151	0.0262266	0.0218077	0.0244007	0.0251366	0.0257292	0.0271896	0.0286429	0.0228864	0.0230931	0.0289376	0.0278307	0.025541	0.0262517	0.0285971	0.0260764	0.0278752	0.0277952	0.0265381	0.0287071	0.0251607	0.0259436	0.0266484	0.0298988	0.026093	0.0281347	0.0299372	0.0267933	0.0261514	0.0217514	0.0276624	0.0234813	0.0278218	0.0291794	0.0251286
PI_628755_	0.175878	0.180176	0.028027	0.0178312	0.0192698	0.0279109	0.02568	0.0256554	0.0250005	0.0291048	0.0174761	0.0256554	0.0202533	0.0230857	0.0280181	0.0267677	0.0221478	0.0243228	0.0244632	0.0252331	0.0273462	0.0287806	0.0223268	0.0231301	0.0284239	0.0281437	0.0245337	0.0261931	0.028306	0.0266739	0.0283332	0.0282337	0.0268618	0.0289654	0.0252411	0.0262266	0.026572	0.0293669	0.0265296	0.0279823	0.0299565	0.0263104	0.0263356	0.0229158	0.0278752	0.0243695	0.0274687	0.0291608	0.0251286
PI_664922_	0.173336	0.180176	0.0284057	0.0186813	0.0189112	0.0276977	0.0261931	0.0259519	0.0250324	0.0295179	0.0173999	0.0264113	0.0198083	0.0233912	0.0281977	0.0269305	0.0218217	0.02477	0.0243695	0.0258032	0.0273026	0.0291234	0.0227764	0.0230931	0.0288544	0.0283151	0.025419	0.0270079	0.0291608	0.0269219	0.0283332	0.0279465	0.0270338	0.0293293	0.0249845	0.0263104	0.0271722	0.0295747	0.026235	0.0284876	0.0297744	0.0261347	0.0258032	0.0225072	0.0278574	0.0239675	0.0276712	0.0290862	0.0251286
PI_674103_	0.172984	0.180176	0.0276977	0.0186195	0.0187866	0.02768	0.0250805	0.02559	0.024471	0.0290769	0.0168676	0.0258362	0.0197953	0.0232193	0.0279644	0.0267933	0.0219135	0.0241137	0.0248175	0.0255655	0.0274687	0.0288359	0.0222551	0.0227838	0.0284421	0.0283513	0.0257374	0.0270079	0.0293952	0.0269821	0.0286612	0.0287806	0.0271376	0.0284603	0.0254353	0.0261097	0.0273812	0.029273	0.0257374	0.0280449	0.0295652	0.0266314	0.0268275	0.0224782	0.0272591	0.0245415	0.0277775	0.0291421	0.0255655
PI_357361_	0.168636	0.181421	0.0289191	0.0189299	0.0197177	0.0275302	0.0257703	0.0266484	0.0252653	0.0299853	0.0181192	0.0266994	0.0203592	0.0240367	0.0278307	0.0274512	0.0219205	0.0243773	0.0251848	0.0258527	0.027355	0.0293575	0.0229011	0.0235416	0.0293857	0.0286154	0.0259601	0.0266569	0.0290304	0.0272243	0.0287806	0.0286245	0.0270424	0.0293669	0.0252009	0.0264958	0.0267591	0.0301107	0.0263356	0.0283151	0.029784	0.0269047	0.0265804	0.0222551	0.02746	0.023868	0.0276182	0.0294234	0.0257539
PI_165062_	0.177395	0.181002	0.0295936	0.0201742	0.0216673	0.0302852	0.0271202	0.0269391	0.0258692	0.0310144	0.018768	0.0271983	0.0207942	0.0240906	0.0296696	0.028027	0.0229453	0.0253299	0.0259684	0.0267335	0.0289839	0.0297744	0.0228717	0.0235945	0.0307263	0.0301397	0.0266229	0.0282879	0.0295273	0.0287714	0.0298127	0.0293012	0.0287438	0.0304412	0.0268361	0.0278307	0.0282067	0.0306179	0.0277952	0.0295273	0.0312148	0.0285697	0.0289747	0.0243773	0.0292918	0.0261264	0.0289839	0.0307758	0.0268275
PI_171506_	0.181002	0.183134	0.0298605	0.0212166	0.0220055	0.0303631	0.0276182	0.0274424	0.0269391	0.0307165	0.0187246	0.027355	0.0215695	0.0251848	0.0298222	0.0288821	0.0236626	0.0261347	0.0263861	0.0271809	0.0289006	0.0300913	0.0238451	0.0244475	0.0296506	0.0298988	0.0269993	0.0284876	0.0309147	0.0287346	0.0301107	0.0298318	0.0284148	0.0308353	0.0275478	0.0284148	0.0288267	0.030608	0.0279823	0.0306868	0.0317324	0.0285058	0.0285788	0.0241832	0.0289747	0.0263356	0.0297649	0.0311345	0.0274951
PI_179174_	0.173691	0.178964	0.0288728	0.0190239	0.0200429	0.0273987	0.0261848	0.025217	0.0249925	0.0302852	0.0179747	0.0260681	0.0202929	0.024052	0.0289932	0.0271116	0.0219559	0.0245572	0.0254028	0.0269391	0.028027	0.0290489	0.0227107	0.0243851	0.029414	0.0288175	0.0261347	0.0273637	0.0294046	0.0272765	0.0287346	0.0283694	0.0276359	0.0295841	0.0257292	0.0262768	0.0271029	0.0298509	0.0270079	0.0291328	0.0304804	0.0272243	0.0260182	0.0231673	0.028036	0.0250085	0.0283151	0.0295084	0.0258774
PI_220508_	0.175878	0.181421	0.0292918	0.0202599	0.0212097	0.0293763	0.0264198	0.0262433	0.02568	0.0306474	0.0186751	0.0270338	0.0211891	0.0249526	0.0294895	0.0284421	0.022616	0.025419	0.0253785	0.0277863	0.0289098	0.0298414	0.0235492	0.0245572	0.0311044	0.0296031	0.0264451	0.0279555	0.030159	0.027893	0.0298127	0.0292824	0.0283876	0.0300817	0.0271376	0.0275038	0.0280449	0.030159	0.0276712	0.0296316	0.0313863	0.0284057	0.0276889	0.0235794	0.0287898	0.0262852	0.0290304	0.0307659	0.0264958
PI_222769_	0.173691	0.184461	0.0270683	0.0174175	0.0190678	0.027583	0.0253947	0.0246988	0.0240136	0.0288175	0.0164539	0.024881	0.0184904	0.0229379	0.0270079	0.0261097	0.0208754	0.0226888	0.023868	0.0251125	0.0266229	0.0276271	0.0205456	0.0216953	0.0285514	0.0275742	0.0238527	0.025927	0.0279465	0.0263272	0.027893	0.0273113	0.0257785	0.0279109	0.0243306	0.0252009	0.0258444	0.0286154	0.0249447	0.0272939	0.0285697	0.0259436	0.0265042	0.0214444	0.0267677	0.0237081	0.0267933	0.0280629	0.0243228
PI_264152_	0.17663	0.180587	0.0281707	0.0220197	0.0214444	0.0298127	0.0274687	0.0274249	0.02746	0.0299276	0.0203658	0.0283967	0.0225434	0.0245965	0.0287346	0.0273026	0.0232566	0.0262768	0.0255655	0.0264113	0.0273026	0.0291048	0.0243228	0.0256309	0.0291701	0.0284876	0.0271549	0.0281527	0.0293012	0.0275566	0.0288175	0.0286429	0.0271549	0.0293293	0.025639	0.0269305	0.0273812	0.0295368	0.0265211	0.0285514	0.0300334	0.0275742	0.0275478	0.0244866	0.0284876	0.0260764	0.0279287	0.0296982	0.0259684
PI_266100_	0.174408	0.180176	0.0283422	0.0187866	0.0194991	0.0268532	0.0260597	0.0249526	0.0250324	0.0301881	0.0171844	0.0259105	0.0201939	0.0235869	0.028433	0.0271202	0.0208754	0.0245415	0.0242995	0.0257703	0.0273375	0.0289098	0.0223628	0.0234738	0.0291048	0.0280987	0.0258692	0.0267591	0.0289932	0.0265635	0.0286062	0.0281887	0.0270338	0.0291794	0.0250885	0.025795	0.0269305	0.0296506	0.0256227	0.0280898	0.0295557	0.0261931	0.0261764	0.0229674	0.0275038	0.0236702	0.027355	0.0287162	0.0257456
PI_266101_	0.17663	0.179364	0.0282518	0.0191244	0.0187122	0.0277243	0.0251928	0.0255166	0.0250324	0.0293763	0.0165383	0.0254678	0.0190867	0.0234287	0.0277952	0.0268618	0.0212578	0.0246201	0.0239216	0.025338	0.0269219	0.0289283	0.0226596	0.0231376	0.0285971	0.0280091	0.0251125	0.0262266	0.0286429	0.026819	0.0281077	0.0276447	0.0264366	0.0284057	0.0253623	0.0257128	0.0266399	0.0287622	0.0257785	0.027893	0.0290675	0.0261014	0.0258279	0.0223772	0.0270252	0.0234287	0.0271376	0.0288359	0.0247383
PI_266103_	0.17663	0.179768	0.0287438	0.019621	0.0199709	0.0283332	0.0267165	0.0269563	0.0257046	0.0306179	0.0184047	0.0263692	0.0209637	0.0240828	0.0291234	0.027583	0.02237	0.0248254	0.0255982	0.0265127	0.0282337	0.0294234	0.0229085	0.0242607	0.0292262	0.0292355	0.0259022	0.0278663	0.0297267	0.0275918	0.0293105	0.0289561	0.02768	0.0299565	0.0259519	0.0266144	0.0272504	0.0299565	0.0268875	0.0291141	0.030608	0.0275654	0.0268961	0.0230708	0.0283785	0.0250085	0.028297	0.0298222	0.0262936
PI_285593_	0.175137	0.179768	0.0281167	0.0178431	0.0191939	0.028588	0.0264535	0.025894	0.0239906	0.0293763	0.0168676	0.026093	0.0196468	0.0225434	0.0283876	0.0269907	0.0219842	0.0236399	0.0246358	0.0248969	0.0271549	0.0289283	0.0219842	0.0226742	0.0277863	0.0279019	0.0248889	0.0268019	0.0291888	0.0268447	0.0280808	0.0281797	0.0269993	0.0291514	0.0253542	0.0260847	0.0266569	0.0298127	0.0260016	0.0281257	0.030101	0.0266739	0.0276535	0.0218781	0.0283513	0.0238527	0.02768	0.0290769	0.0256063
PI_285594_	0.175506	0.179768	0.0279465	0.01888	0.019156	0.0287071	0.0255247	0.0261347	0.0245337	0.0299757	0.015465	0.0259519	0.0191497	0.0235945	0.0276182	0.0271116	0.0214583	0.0244085	0.0246988	0.0257785	0.0269735	0.0288359	0.0224421	0.0228938	0.0287071	0.0281437	0.0255492	0.0267335	0.0290304	0.0270166	0.028433	0.0281707	0.0267506	0.0286795	0.0251928	0.0261097	0.0272417	0.0293293	0.0259353	0.0280718	0.0298509	0.026555	0.0274074	0.0218288	0.0273288	0.0245337	0.02746	0.0290582	0.025484
PI_286502_	0.174408	0.182269	0.0281887	0.0184842	0.0200232	0.0279465	0.0262182	0.0261681	0.0249367	0.0300431	0.0182645	0.0261347	0.0205523	0.0235794	0.0285605	0.0272852	0.0222121	0.0242452	0.0244945	0.0255084	0.0276889	0.0287438	0.0224204	0.0232939	0.0285514	0.0283967	0.0257456	0.0267165	0.0291514	0.0266144	0.0285514	0.0284239	0.0272678	0.0292918	0.0262433	0.0265804	0.0272417	0.0298797	0.0262015	0.028652	0.0305687	0.0270943	0.0268447	0.0225289	0.0282699	0.0249447	0.0281977	0.0299372	0.025927
PI_381643_	0.176252	0.179364	0.0291234	0.0192318	0.0191686	0.0286154	0.0262852	0.0264788	0.0262685	0.030608	0.0176885	0.0267677	0.0206193	0.0238375	0.0290582	0.0281437	0.0220837	0.0252089	0.0248492	0.0269649	0.028297	0.0298509	0.0239139	0.0245572	0.0297458	0.0286337	0.0262015	0.0271722	0.0299084	0.027233	0.0293293	0.0292636	0.0279912	0.0299661	0.0266569	0.0270338	0.0278574	0.0302463	0.0268704	0.0288175	0.0305687	0.0274074	0.0269219	0.0235642	0.0283967	0.0251687	0.0285971	0.0300431	0.0262936
PI_381647_	0.176252	0.181843	0.030159	0.021493	0.0201084	0.0298797	0.0276094	0.0275654	0.0268104	0.0317529	0.0195247	0.0276977	0.0224349	0.0255329	0.030101	0.0293669	0.0234738	0.026302	0.026555	0.0279198	0.0292355	0.0308452	0.0248016	0.0256309	0.0309048	0.030256	0.02746	0.0287438	0.0307659	0.0293293	0.0307362	0.0303631	0.0292543	0.0310944	0.0278841	0.0282699	0.0289654	0.0313357	0.0283151	0.0299084	0.0317324	0.0293481	0.0292636	0.02477	0.0297935	0.026708	0.0300527	0.0318248	0.0272765
PI_407525_	0.17663	0.183572	0.0286062	0.0192128	0.0206059	0.0289839	0.0264873	0.0262517	0.0253785	0.0304902	0.0172192	0.0262768	0.0202005	0.0234062	0.0289654	0.0274424	0.0221478	0.0247621	0.0246752	0.02568	0.0285788	0.0293387	0.0224927	0.0228938	0.0285788	0.0286979	0.0250005	0.0275038	0.0290489	0.0269993	0.0290118	0.0289376	0.027742	0.0299468	0.0264958	0.0263608	0.0276447	0.0300817	0.0264873	0.0281887	0.0304119	0.0272591	0.0272417	0.0233163	0.0279644	0.0255166	0.0281257	0.0299565	0.0260348
PI_467875_	0.174408	0.179768	0.0289839	0.0192761	0.0198797	0.0291981	0.0266739	0.0264451	0.0258692	0.030608	0.0182039	0.0266229	0.0206126	0.0241755	0.0292262	0.0280091	0.0224349	0.0252815	0.0257046	0.026302	0.0282428	0.0296601	0.0225942	0.0239139	0.0287346	0.029273	0.0265974	0.0276447	0.0298222	0.027742	0.0290675	0.0289747	0.0275566	0.03013	0.0264451	0.0264366	0.0279644	0.0299468	0.0268019	0.0287346	0.0305098	0.027583	0.0273375	0.0236323	0.0285332	0.0255084	0.0284148	0.030159	0.0267165
PI_470089_	0.179364	0.180587	0.0296031	0.0191497	0.0196082	0.0291794	0.0266994	0.0266059	0.0261597	0.0305982	0.0193905	0.0274249	0.0213406	0.0249447	0.0295557	0.0289098	0.0225869	0.0250965	0.0257456	0.0266654	0.0286062	0.0303339	0.0235115	0.0250484	0.0292636	0.0294234	0.0264029	0.0279376	0.0296031	0.0278041	0.0295557	0.0293669	0.0286154	0.0306277	0.0273724	0.0276535	0.0281077	0.0308551	0.0273113	0.0296031	0.0314167	0.0280091	0.0272852	0.0240674	0.0286887	0.0263104	0.0293669	0.0305589	0.0268875
PI_518158_	0.176252	0.180587	0.0281167	0.01773	0.0184352	0.0275742	0.0250885	0.0253461	0.0248413	0.0299084	0.0170111	0.0260597	0.0195055	0.0228057	0.0278307	0.0264873	0.0209229	0.0243073	0.0242995	0.0248651	0.0271462	0.0285971	0.0220552	0.0229085	0.0290582	0.028433	0.0248334	0.0267506	0.0291794	0.0264282	0.0281527	0.0282157	0.0267762	0.0290118	0.0253057	0.0260681	0.0268704	0.0295368	0.0263692	0.0285514	0.0295368	0.0263524	0.0270166	0.022616	0.0273812	0.0234137	0.0273899	0.0292075	0.0249765
PI_518160_	0.175878	0.179768	0.0301493	0.0210932	0.021148	0.0298797	0.027742	0.0273026	0.0269907	0.0321244	0.0198602	0.0279733	0.022471	0.0251446	0.0299757	0.0287438	0.0237994	0.0266909	0.0265465	0.0276359	0.0290025	0.0307362	0.0244397	0.0249447	0.0305098	0.030101	0.027539	0.0279912	0.0303436	0.0282157	0.0300913	0.0303924	0.0289283	0.0313459	0.0278041	0.0276182	0.0292449	0.0312752	0.0276889	0.0305687	0.0314572	0.0285697	0.0287254	0.0251045	0.0295557	0.0268104	0.0297554	0.0311947	0.0270597
PI_518161_	0.178567	0.180587	0.0299276	0.0202665	0.0205925	0.030256	0.0273724	0.0271376	0.0273375	0.0316302	0.0193523	0.0275566	0.0218852	0.0248969	0.0295652	0.0283785	0.0232045	0.0260597	0.0262182	0.0278663	0.0289747	0.0304804	0.0240906	0.0249765	0.0306868	0.030608	0.0266484	0.028433	0.0304706	0.0285149	0.0301687	0.0300624	0.0288451	0.030608	0.027539	0.0273375	0.0286704	0.0310244	0.0283332	0.0300142	0.0317427	0.0283694	0.0286429	0.0244397	0.0298127	0.0260597	0.0295936	0.0311646	0.0275654
PI_531253_	0.175137	0.183134	0.0241677	0.0233612	0.0234889	0.0270511	0.0272852	0.0271722	0.0268447	0.0247067	0.0237613	0.0274775	0.0241523	0.025985	0.0227764	0.020559	0.0250165	0.0257785	0.022041	0.0200298	0.0187929	0.0229306	0.0253947	0.0261931	0.0234287	0.0204123	0.0252411	0.02568	0.020326	0.0221764	0.0199709	0.0215556	0.0188302	0.0202996	0.0203592	0.0214444	0.0210659	0.0223268	0.0217795	0.0216673	0.0217444	0.0217374	0.022205	0.0235115	0.0245729	0.0207807	0.0203128	0.0213544	0.0205523
PI_535834_	0.178964	0.180176	0.0283694	0.0188115	0.0192698	0.0278396	0.025795	0.0258774	0.0248334	0.0300142	0.0166683	0.0252895	0.0203592	0.0237917	0.0283604	0.026708	0.0209229	0.0245572	0.0244397	0.025795	0.027233	0.0288544	0.0221478	0.0228644	0.0291048	0.0284421	0.0259188	0.0272504	0.028799	0.0273288	0.0286979	0.028799	0.0271462	0.0291701	0.02559	0.0259022	0.0269993	0.0292636	0.0265127	0.0280449	0.0296126	0.0267506	0.0272069	0.0227253	0.0278396	0.0241909	0.0278485	0.0288728	0.0255655
PI_590615_	0.177011	0.184912	0.0296696	0.0194097	0.019763	0.0291888	0.0266909	0.0264029	0.0262852	0.0300142	0.0191434	0.0272069	0.0217655	0.0241909	0.0289376	0.0281257	0.0225797	0.0254028	0.0250005	0.0264958	0.0284239	0.0297267	0.0233463	0.0246122	0.0292636	0.0288175	0.0258032	0.028027	0.0296601	0.0285058	0.0292075	0.0289747	0.0279733	0.0300334	0.0265042	0.0269563	0.0283332	0.0302269	0.0276535	0.0292636	0.0308452	0.0273637	0.0276006	0.0233089	0.0288359	0.0251526	0.0286795	0.0304902	0.0264198
PI_610268_	0.174048	0.179364	0.028799	0.0192508	0.0194671	0.0284785	0.0270424	0.0266229	0.0256227	0.0307362	0.0184842	0.0265042	0.0208957	0.0232045	0.0291794	0.0281707	0.022205	0.0251045	0.0254028	0.0261264	0.0278396	0.0295179	0.0227984	0.0240059	0.0290304	0.0290769	0.0249128	0.027539	0.0297267	0.0277154	0.0295652	0.0291328	0.0277066	0.0301493	0.0264788	0.0269563	0.0282428	0.0297363	0.0268875	0.0290675	0.0307362	0.027539	0.02746	0.0229527	0.0286887	0.0253785	0.0285697	0.0298605	0.0261764
BETA_1044_	0.176252	0.183134	0.0299565	0.0193651	0.0200822	0.0291048	0.0268361	0.0271635	0.0263945	0.030865	0.0196275	0.0273288	0.0213475	0.0251446	0.0297458	0.0283785	0.0230782	0.0254515	0.0261514	0.0271116	0.0288544	0.0301397	0.0235642	0.0246043	0.0303729	0.0292355	0.0269735	0.0280091	0.0295841	0.0272504	0.0298127	0.0292168	0.0283604	0.0306375	0.0266059	0.0274249	0.0283332	0.030677	0.0279733	0.0294989	0.0314268	0.0280808	0.0277243	0.0239292	0.0293857	0.0255737	0.0290118	0.0306474	0.0264366
BETA_1086_	0.172288	0.178964	0.0286429	0.0187866	0.0191118	0.02746	0.0259519	0.0255573	0.0252815	0.0300142	0.0180288	0.026555	0.0204989	0.0237689	0.0282518	0.0272852	0.0212923	0.0240828	0.0245886	0.0266059	0.0276094	0.0289006	0.0229011	0.0239369	0.0293763	0.028588	0.0258279	0.0274775	0.029414	0.0268532	0.0286429	0.0287254	0.0276624	0.0293763	0.0256636	0.0261681	0.0272156	0.0296126	0.0262517	0.0284603	0.0303533	0.026725	0.0259933	0.0222622	0.0276624	0.0244319	0.0281977	0.0297363	0.0255982
BETA_1116_	0.173336	0.181843	0.0289469	0.019346	0.019346	0.0283604	0.0262182	0.0262852	0.0250644	0.0306671	0.0171786	0.0265042	0.0199775	0.0237765	0.0290211	0.0274249	0.0218852	0.0252895	0.0244945	0.0266909	0.0280629	0.0298031	0.0227838	0.023655	0.0296506	0.0296316	0.0256472	0.0269563	0.0299276	0.0280091	0.029414	0.0289376	0.0278752	0.0301397	0.0260265	0.0266399	0.0277952	0.0302949	0.0278307	0.0294989	0.0304412	0.0277066	0.0264535	0.0226305	0.0277331	0.024315	0.0282608	0.0296886	0.0258774
BETA_1124_	0.17663	0.181421	0.0302463	0.0209161	0.0207672	0.0295273	0.0269305	0.027539	0.0272156	0.0313257	0.019416	0.028027	0.022406	0.0253218	0.0301493	0.0288267	0.0236247	0.0269047	0.0260265	0.0276889	0.0291421	0.0303436	0.0248016	0.0259353	0.030072	0.0295557	0.0275038	0.0287346	0.0304902	0.0283785	0.0299661	0.0296791	0.0291514	0.0307066	0.0280181	0.0279644	0.0289747	0.0309048	0.0285423	0.0300334	0.0313357	0.0280449	0.0273462	0.0244397	0.0290211	0.0264788	0.0296601	0.0310144	0.0270079
BETA_1126_	0.174771	0.184014	0.0294329	0.0198213	0.0203194	0.028753	0.0273375	0.0265296	0.0256309	0.0310544	0.0186134	0.0279823	0.0215556	0.0249686	0.0298893	0.0287622	0.0230857	0.0258527	0.02568	0.0271722	0.0286245	0.0300817	0.0234137	0.0245101	0.0298509	0.0299276	0.0268447	0.0282789	0.0300913	0.0278574	0.0297935	0.0296411	0.0281527	0.0310744	0.0267165	0.0272852	0.0284057	0.0301107	0.0278041	0.0298031	0.0313459	0.027813	0.0276271	0.0238527	0.0290025	0.0251848	0.0290862	0.0302949	0.0269993
BETA_1176_	0.172984	0.184912	0.0301978	0.0213199	0.0218499	0.0302269	0.028306	0.0277066	0.0273724	0.031794	0.019984	0.0283241	0.0225579	0.0258857	0.0302657	0.0295273	0.0241677	0.0269219	0.0264788	0.0282067	0.0294329	0.0312048	0.0244241	0.025639	0.0313762	0.0304412	0.0274337	0.0293387	0.031508	0.0289191	0.0310644	0.0307263	0.0294612	0.031671	0.0277686	0.0285332	0.0294423	0.0319174	0.0285149	0.0306967	0.0319587	0.0289191	0.0285788	0.0246043	0.0295557	0.0270166	0.0304315	0.031794	0.0274337
BETA_1179_	0.172984	0.178567	0.0271983	0.0172832	0.0181131	0.0257868	0.0248175	0.0249447	0.0243773	0.0292636	0.0170514	0.0249765	0.0192065	0.0224349	0.0268532	0.0262768	0.0204855	0.0234513	0.0232045	0.0251767	0.026462	0.027893	0.0215277	0.0226451	0.0280091	0.0272678	0.0249367	0.0259436	0.0283422	0.0254109	0.0274863	0.0276977	0.0256964	0.0281797	0.0241214	0.0252089	0.0262182	0.0285423	0.0250564	0.0274249	0.0287898	0.0255737	0.0250404	0.0211617	0.0268104	0.0228277	0.0267933	0.028036	0.0239752
BETA_1182_	0.175137	0.180176	0.0279198	0.0180288	0.0182584	0.0273026	0.0262936	0.025639	0.025338	0.0296126	0.017196	0.0259601	0.0198343	0.0230043	0.0283876	0.0269047	0.0217514	0.0245729	0.0244241	0.025419	0.0271549	0.0287806	0.02237	0.0235416	0.0289098	0.0285514	0.0251366	0.0270252	0.0288267	0.0270079	0.0283694	0.0280539	0.026708	0.0293199	0.0255084	0.0259353	0.0269391	0.0296221	0.0265381	0.0281797	0.030072	0.0266739	0.0266229	0.0224204	0.0277597	0.0237537	0.0282699	0.0291888	0.0252734
BETA_1187_	0.174408	0.182699	0.0309745	0.0221478	0.0215904	0.0303729	0.0285423	0.0282067	0.0281977	0.0322389	0.0214791	0.0290211	0.0237613	0.0261264	0.0308253	0.0297935	0.0244241	0.0273637	0.026819	0.0287714	0.0300913	0.0316813	0.0251446	0.0267506	0.0313156	0.0305294	0.0287714	0.0292824	0.0314065	0.0296411	0.0310944	0.0305196	0.0294423	0.0314572	0.0280629	0.0290675	0.0298222	0.0317017	0.0291608	0.0311144	0.0322285	0.0288451	0.0280449	0.025225	0.0300527	0.0264029	0.0301978	0.0318248	0.0283422
BETA_1188_	0.174408	0.178173	0.0283422	0.0187246	0.019621	0.028036	0.0261347	0.0258279	0.0251286	0.0300527	0.017086	0.0259601	0.0195632	0.0240059	0.0286795	0.0273812	0.0213199	0.0239522	0.0242529	0.0260847	0.0273288	0.0288913	0.0225651	0.0235115	0.0285971	0.028588	0.0254678	0.0266399	0.0291794	0.0266569	0.0283604	0.0284603	0.0268275	0.0295084	0.0260182	0.0259684	0.0270943	0.0295652	0.0263608	0.0282247	0.030072	0.0267762	0.0269993	0.0224999	0.0275038	0.0245807	0.0279465	0.0292075	0.0249049
BETA_1189_	0.174048	0.180587	0.0294234	0.0198278	0.0203194	0.0287346	0.0271635	0.0261347	0.0265296	0.0310044	0.0183619	0.0274951	0.0216114	0.024518	0.0294895	0.0277686	0.0227326	0.0260597	0.025419	0.0275214	0.0287071	0.0298414	0.0241523	0.0250005	0.0303046	0.0289932	0.0271635	0.0279555	0.0299565	0.0276182	0.0294612	0.0298605	0.0280898	0.030101	0.0264535	0.0270943	0.0282247	0.030677	0.0275742	0.0290396	0.0308253	0.0274162	0.0269219	0.0234287	0.0283151	0.0246988	0.0289561	0.0307362	0.0267933
BETA_1192_	0.173336	0.180587	0.0281437	0.0179627	0.019346	0.0271462	0.0262015	0.0255818	0.0249367	0.0301107	0.0168334	0.0259767	0.020399	0.0236247	0.0283332	0.0270338	0.0213682	0.0244632	0.0249049	0.0260348	0.0275918	0.0286887	0.0224927	0.0234588	0.0291701	0.0287622	0.0254515	0.0267848	0.0290862	0.0268019	0.028588	0.0281977	0.0268361	0.0292636	0.0252411	0.0257128	0.0270597	0.0294612	0.0269649	0.028297	0.0298031	0.0266569	0.0264113	0.0218711	0.0273288	0.0240597	0.0279733	0.0293763	0.0250965
BETA_1195_	0.175137	0.180587	0.0298509	0.0203128	0.020399	0.0296411	0.0271289	0.0270424	0.0265296	0.0314877	0.0189675	0.02746	0.0217304	0.0249287	0.0299757	0.0285332	0.0234889	0.0262433	0.0258774	0.0278663	0.0287162	0.0302172	0.0238299	0.0249925	0.0300238	0.0298605	0.0273288	0.0284239	0.0301107	0.0289469	0.0295179	0.0299084	0.0285788	0.0308055	0.0274424	0.0277775	0.0285058	0.0302755	0.0281887	0.0295841	0.0311245	0.0286612	0.0274863	0.0237385	0.0283785	0.0254109	0.0294706	0.0306967	0.0269993
BETA_1198_	0.171263	0.181002	0.0289098	0.0193778	0.0191939	0.0273899	0.0263608	0.0256718	0.0252653	0.030072	0.0180048	0.0260016	0.0206126	0.0239599	0.0286612	0.0273201	0.0216323	0.0243461	0.0250404	0.0266314	0.0275918	0.0292449	0.0228938	0.0235642	0.0292168	0.0288913	0.0260764	0.027583	0.0293857	0.0275654	0.0288728	0.0284876	0.0274775	0.0295462	0.0256472	0.0265127	0.0270943	0.0296696	0.0271116	0.0285605	0.0303339	0.0271722	0.0267933	0.0226961	0.0280987	0.0241832	0.0276624	0.0295462	0.0257128
BETA_1204_	0.175878	0.181843	0.0293857	0.0186751	0.0195632	0.028588	0.0267591	0.0261764	0.0254922	0.0301881	0.0188426	0.0264113	0.0215069	0.0239292	0.0294329	0.0280898	0.0220908	0.0250564	0.0252976	0.0270166	0.028799	0.02948	0.0234212	0.0249287	0.0296221	0.029273	0.025639	0.0277331	0.0298031	0.0273375	0.0297172	0.0295652	0.0277509	0.0299757	0.0264282	0.0269649	0.0275918	0.0305098	0.0278396	0.0288451	0.0309247	0.0278218	0.0273113	0.0233837	0.0290489	0.0252331	0.0290118	0.0303631	0.0263945
BETA_1242_	0.178567	0.181002	0.0276094	0.017324	0.0183863	0.0264704	0.0250484	0.0250085	0.0242607	0.0291514	0.0159046	0.0252653	0.0185026	0.0226232	0.02746	0.0262517	0.0200101	0.0235265	0.023807	0.0251286	0.026462	0.0281707	0.0212716	0.0223197	0.0284967	0.0277509	0.0249208	0.0258444	0.0284876	0.0260764	0.0274424	0.0274951	0.0259105	0.0280898	0.0243228	0.0252976	0.0258115	0.028753	0.0250965	0.0278574	0.0286337	0.0260431	0.025338	0.0212028	0.0268275	0.0231598	0.0269563	0.0283241	0.023891
BETA_1250_	0.174048	0.181002	0.0287622	0.0187991	0.0194288	0.028306	0.0264873	0.026143	0.026572	0.0295462	0.0185518	0.026819	0.0212578	0.0238527	0.028433	0.0276977	0.02237	0.024881	0.0252331	0.0258279	0.0277686	0.0291888	0.0230412	0.0243228	0.028799	0.0288083	0.0260764	0.0279823	0.0289006	0.0266314	0.0289561	0.0290118	0.0278841	0.0292075	0.0260764	0.0262685	0.0277775	0.0295557	0.0268104	0.0288267	0.0305982	0.0271202	0.0266739	0.023519	0.0281977	0.0255573	0.0282428	0.0295841	0.0260265
BETA_1289_	0.17663	0.181421	0.0285605	0.0185764	0.018368	0.027233	0.0257456	0.0251928	0.0253299	0.0298222	0.0174938	0.0255247	0.020326	0.0234137	0.0282247	0.0267506	0.0209433	0.0239216	0.0241214	0.0257292	0.0274512	0.0285149	0.0226378	0.0229969	0.0291328	0.028524	0.025795	0.0271549	0.0290582	0.0268275	0.0280002	0.028588	0.0273899	0.0291981	0.0259105	0.0262015	0.0270856	0.0299084	0.0267335	0.0281527	0.0298222	0.027233	0.0264366	0.0223988	0.0277952	0.0239675	0.0279644	0.0293105	0.0255084
BETA_1303_	0.179768	0.183134	0.0304608	0.0215347	0.0210932	0.0301881	0.0281077	0.0282879	0.0272156	32	0.0204456	0.0277243	0.0229306	0.02568	0.0303729	0.0299565	0.0240213	0.0265296	0.0263104	0.0279465	0.0299276	0.0309247	0.0249128	0.0257456	0.030677	0.0303924	0.0278396	0.0294706	0.0307362	0.0290489	0.0308253	0.0307263	0.0296696	0.0315487	0.0278574	0.0287162	0.0295462	0.031969	0.0289006	0.0303729	0.0327227	0.0290025	0.0282518	0.0245493	0.0301978	0.0267591	0.0299757	0.0315283	0.0282067
BETA_1349_	0.172984	0.178964	0.029273	0.0195119	0.0195375	0.0288913	0.0264535	0.026819	0.0258444	0.0303436	0.0181978	0.0270424	0.0208822	0.0242684	0.0282428	0.0275126	0.0222121	0.0253218	0.0247858	0.0264198	0.0282157	0.0292918	0.0229748	0.0239675	0.0290769	0.0294517	0.0259188	0.0279019	0.029414	0.0270943	0.0295652	0.0290304	0.0276182	0.0298605	0.0264873	0.0270166	0.0276094	0.0301493	0.0272591	0.0289839	0.0305	0.0274074	0.0271983	0.0232715	0.0287254	0.0247383	0.0284694	0.0298605	0.0258692
BETA_1363_	0.174771	0.180176	0.0279019	0.0182342	0.0195311	0.0271029	0.0257046	0.0256636	0.0249765	0.0294895	0.017086	0.0263188	0.0201478	0.0233987	0.027583	0.0270597	0.0210045	0.0247937	0.0244085	0.0259436	0.0274249	0.0292075	0.0229085	0.0242297	0.0294895	0.0281527	0.0256309	0.026819	0.0291048	0.0269391	0.0282157	0.0280987	0.0271376	0.0287806	0.0254028	0.0253866	0.0265889	0.0291794	0.0260431	0.0280539	0.0293387	0.0264873	0.0258279	0.0221264	0.0275302	0.0246201	0.0274951	0.0289283	0.0247462
BETA_1399_	0.175506	0.181843	0.0294234	0.0196725	0.0195632	0.0281707	0.0268019	0.0264873	0.0259105	0.0309446	0.019049	0.0271896	0.0213199	0.0242684	0.0288359	0.0277863	0.0224349	0.0254434	0.0249447	0.0273462	0.0281887	0.0295936	0.0236171	0.0241909	0.0296886	0.0288544	0.0267848	0.0276977	0.0298605	0.0268875	0.0294895	0.0292636	0.0275918	0.0300046	0.0264873	0.0267165	0.0282067	0.030549	0.0275566	0.0291141	0.0308253	0.0275654	0.0272243	0.0234513	0.0284967	0.0245729	0.0288636	0.0301978	0.0263945
BETA_1424_	0.175137	0.183134	0.0301493	0.0206193	0.0203725	0.0289654	0.0269993	0.0266314	0.0269047	0.0313762	0.0196275	0.0279912	0.0221264	0.0256063	0.0295462	0.0290862	0.0237917	0.0260431	0.0263945	0.0272678	0.0289561	0.0302463	0.0247779	0.0258444	0.0304902	0.0298509	0.0276182	0.0281617	0.0304021	0.0282608	0.030101	0.0294612	0.0284876	0.0302172	0.0271549	0.0276535	0.0290675	0.0307263	0.028297	0.02948	0.0317017	0.0282879	0.0278218	0.0246122	0.0296791	0.0258032	0.02948	0.0309346	0.0275742
BETA_1434_	0.175878	0.182269	0.028524	0.0186627	0.0195183	0.0281437	0.0255003	0.0250644	0.0244945	0.0296791	0.018216	0.0259684	0.0204256	0.0236399	0.0285149	0.0273375	0.0217936	0.024052	0.0248334	0.0254596	0.0274951	0.02948	0.0224349	0.023519	0.0283151	0.0282608	0.0250564	0.0270338	0.0288913	0.0265127	0.0284967	0.0281527	0.0269821	0.0288359	0.0257292	0.0262685	0.0269735	0.0297458	0.0265211	0.028588	0.0299372	0.0268704	0.0266994	0.0228791	0.0281707	0.0246043	0.0280987	0.0292355	0.0257539
BETA_1516_	0.169931	0.181002	0.0281077	0.0175349	0.0182706	0.0270511	0.0250644	0.0248889	0.024518	0.0294706	0.0168619	0.0252573	0.0193842	0.02296	0.0277686	0.0263608	0.0205657	0.0235794	0.0242374	0.0252815	0.026572	0.0287071	0.0221264	0.0228204	0.0283967	0.0278663	0.0255573	0.0266484	0.028652	0.0265635	0.0278396	0.0278752	0.0261931	0.0288821	0.0245886	0.0257456	0.0266824	0.0288083	0.025541	0.0276182	0.0289747	0.0259105	0.0261681	0.0217234	0.0268361	0.0230339	0.0270166	0.0286795	0.0243228
BETA_1524_	0.176252	0.182269	0.0288913	0.0201742	0.0217585	0.0300142	0.0270856	0.0270511	0.0261764	0.0305883	0.0182828	0.026879	0.0209093	0.0241909	0.0293575	0.0281617	0.0231821	0.0253218	0.0260431	0.0267848	0.0288359	0.0293763	0.0230857	0.0242607	0.0299853	0.0296221	0.0262601	0.0279912	0.0300431	0.0284876	0.0293763	0.0292262	0.0279823	0.0302949	0.0271462	0.0275214	0.0277863	0.0295652	0.0277154	0.0298318	0.0310344	0.0283241	0.0288175	0.0244632	0.0284785	0.0264029	0.0294612	0.0301107	0.0270252
BETA_1852_	0.169279	0.178173	0.0286062	0.0184475	0.0189549	0.0272591	0.0256309	0.0255329	0.024518	0.0294989	0.0174585	0.0257046	0.0195696	0.0231673	0.0280629	0.0267165	0.021251	0.0241909	0.0239982	0.0262182	0.0270424	0.0286795	0.0224204	0.0235794	0.0277243	0.0277066	0.0257046	0.0265042	0.0290118	0.0257374	0.0286795	0.0280539	0.0264535	0.0289561	0.0250564	0.0259188	0.0271462	0.0291981	0.0259519	0.0281347	0.0290582	0.0262852	0.0259436	0.0222407	0.0271635	0.0232045	0.0272678	0.0291981	0.025217
BETA_1856_	0.174048	0.180587	0.0276271	0.0176057	0.0184904	0.0258115	0.0252009	0.0246358	0.0240444	0.0295273	0.0161028	0.0254759	0.0192445	0.0231598	0.0274162	0.0259601	0.0208754	0.0234212	0.0236929	0.0251687	0.026555	0.0279287	0.0214374	0.0230486	0.0282247	0.0271462	0.0248334	0.0260348	0.0283876	0.0257128	0.0279823	0.027539	0.0257621	0.028036	0.0244632	0.0253542	0.0264282	0.0288544	0.025484	0.0278752	0.0286612	0.0254596	0.0252573	0.0214167	0.0266994	0.022155	0.0272069	0.0283332	0.0243228
BETA_1860_	0.170592	0.180587	0.0273026	0.0172773	0.0183863	0.0274337	0.0254678	0.0253138	0.0246201	0.0291141	0.0166117	0.0254434	0.0190615	0.0229822	0.0278841	0.0262099	0.0206327	0.0237157	0.0237841	0.0242917	0.0264198	0.0281347	0.0209025	0.0224132	0.0278041	0.0278752	0.0242297	0.0258279	0.0282247	0.026462	0.0276094	0.0278841	0.0265465	0.0284967	0.0248254	0.0256309	0.0259353	0.0288451	0.025721	0.0272504	0.0290396	0.0258115	0.0256145	0.0218499	0.0265974	0.0234813	0.0272591	0.0283876	0.0241987
BETA_1864_	0.174408	0.181002	0.0282879	0.0187122	0.0187432	0.0273812	0.0258279	0.0256718	0.0250484	0.0292824	0.0172773	0.026143	0.0197889	0.023655	0.0275478	0.026819	0.0218358	0.0245337	0.0240213	0.025419	0.0267762	0.0289191	0.0227618	0.0238833	0.0282879	0.0276712	0.0258527	0.026555	0.0289839	0.0259353	0.0280718	0.0278663	0.0264788	0.0287714	0.0253218	0.0262685	0.0272504	0.0291888	0.0260764	0.0281167	0.0296221	0.0261014	0.0253461	0.022616	0.0274951	0.0234212	0.0273637	0.0289839	0.0251928
BETA_1878_	0.174771	0.180176	0.0280449	0.0185764	0.0190239	0.0269305	0.0260265	0.025541	0.0253947	0.0294612	0.017482	0.025985	0.0194799	0.0236096	0.028027	0.026725	0.0218852	0.0241214	0.0240751	0.0259353	0.0268532	0.0282789	0.0224999	0.023655	0.0279644	0.0277686	0.0259188	0.0262601	0.0287714	0.0264198	0.028297	0.027742	0.0268618	0.0287622	0.0253461	0.0263608	0.026572	0.0291141	0.026143	0.0282428	0.0293293	0.0256227	0.0253623	0.0226888	0.0272852	0.0240136	0.0274951	0.0294423	0.0248413
BETA_1879_	0.173336	0.181421	0.0283967	0.0188302	0.0193333	0.0278663	0.0266739	0.0260431	0.0253542	0.0295368	0.0169192	0.0262768	0.0202467	0.0231153	0.0290769	0.0275566	0.0218993	0.0246831	0.0246831	0.0259767	0.0278307	0.0291514	0.0225434	0.023602	0.0287714	0.028799	0.0255737	0.0274951	0.028753	0.0267677	0.0285605	0.0288359	0.0273462	0.0294234	0.0259188	0.0259767	0.0272417	0.0297267	0.0268447	0.028027	0.0303826	0.0270338	0.0263608	0.0228497	0.0271549	0.0243851	0.0281437	0.0291701	0.0254272
BETA_1928_	0.175506	0.180587	0.0290396	0.0194671	0.019679	0.028433	0.0257868	0.0264788	0.0254109	0.0303924	0.0179927	0.0262936	0.0202863	0.0242452	0.028799	0.0277066	0.0220268	0.0247067	0.0248969	0.0270424	0.0281797	0.0297554	0.0231079	0.0243695	0.0295179	0.0290769	0.0266314	0.0273026	0.0302172	0.0268275	0.0293105	0.0290211	0.0273987	0.0297935	0.0264788	0.0264282	0.0281707	0.0299468	0.0275214	0.0292636	0.0304021	0.0272069	0.0269563	0.0230782	0.0283604	0.0245729	0.0286612	0.0300142	0.0261514
BETA_1932_	0.176252	0.180176	0.0286704	0.0191749	0.0198927	0.0276094	0.026235	0.0258857	0.0258115	0.0301687	0.0175998	0.026708	0.020801	0.0241291	0.0283694	0.0274863	0.0222264	0.0252492	0.0251687	0.0263692	0.0281077	0.0291514	0.0230412	0.0243929	0.0294234	0.028799	0.0266484	0.0276271	0.0295368	0.0268875	0.0288359	0.0286704	0.027077	0.0294895	0.0259519	0.0262852	0.0278574	0.0297935	0.026555	0.0284967	0.0302269	0.0268275	0.0265127	0.0228791	0.0278396	0.0244397	0.0283332	0.0295652	0.0261264
BETA_1966_	0.175506	0.181002	0.0288728	0.0194799	0.0203526	0.0288267	0.0271722	0.0267677	0.0254515	0.0305098	0.0190239	0.026725	0.0211617	0.0248254	0.0290582	0.0282157	0.0226524	0.0252573	0.0253785	0.0271722	0.0282157	0.0298031	0.0235869	0.0247462	0.0296031	0.0294517	0.0264029	0.0281257	0.0293387	0.0280987	0.0297172	0.0293387	0.0279733	0.0304217	0.0266484	0.0270079	0.0277952	0.0300527	0.0282337	0.0296506	0.0313863	0.0279733	0.0276359	0.0239752	0.0286245	0.0254515	0.0289376	0.0303046	0.0261931
BETA_1994_	0.169931	0.178567	0.0280718	0.0182706	0.0193015	0.0273113	0.025541	0.0252331	0.0249128	0.02948	0.0182342	0.0261514	0.0195696	0.0232566	0.0275918	0.0269563	0.0209773	0.0237917	0.024518	0.0254515	0.0269133	0.0288451	0.0215695	0.0226961	0.0293763	0.0282337	0.0252653	0.0263608	0.0285423	0.0266824	0.0282428	0.0274512	0.0265635	0.0287254	0.0242142	0.0251526	0.025894	0.0294706	0.0252815	0.028297	0.0292543	0.0267165	0.0264704	0.0225869	0.0271029	0.0237613	0.027355	0.0290304	0.0247858
BETA_2005_	0.175878	0.175137	0.0287254	0.0191056	0.0197177	0.0277952	0.0259767	0.0258692	0.0255166	0.0302366	0.0181313	0.0264282	0.0206394	0.0239982	0.0289654	0.0278307	0.0217163	0.024691	0.0249765	0.0261931	0.0277597	0.0293575	0.0230708	0.0245337	0.0295841	0.0292075	0.0254759	0.0277863	0.0292824	0.026708	0.0288728	0.0289376	0.0274775	0.0296696	0.0262852	0.0270856	0.0275742	0.0292824	0.0266229	0.0294046	0.0304315	0.0275566	0.0268019	0.0225216	0.02768	0.0247937	0.0283332	0.0297172	0.0258774
BETA_2205_	0.172635	0.179364	0.0287438	0.0190993	0.0187929	0.0275126	0.0260099	0.0257703	0.0254515	0.03013	0.0168048	0.0262685	0.0203526	0.0234437	0.0280539	0.0276006	0.0215347	0.0248334	0.0244866	0.0259601	0.0273987	0.0295368	0.0225651	0.0235869	0.0296886	0.0287438	0.0254353	0.0273637	0.0286429	0.0270511	0.0287622	0.0281977	0.0271809	0.0293763	0.025894	0.0262433	0.0270166	0.029273	0.0264704	0.0286062	0.030101	0.026462	0.0260764	0.0227034	0.0266994	0.0239599	0.0279376	0.0289469	0.0253138
BETA_2275_	0.172984	0.181002	0.0300238	0.0208822	0.0210249	0.0298222	0.0278663	0.0278485	0.0266654	0.0311947	0.0199449	0.028588	0.0227034	0.0250644	0.0302366	0.0292824	0.0237917	0.0263608	0.0261848	0.0275654	0.0294706	0.0307066	0.0245415	0.0253866	0.0304706	0.0306179	0.0273987	0.0291794	0.0308948	0.0290118	0.0300624	0.030256	0.0292636	0.0309845	0.0276535	0.0279465	0.0289561	0.0314471	0.0285788	0.0302755	0.0316915	0.0288728	0.0280002	0.0246437	0.029414	0.0261681	0.0298127	0.0313156	0.0269305
BETA_2277_	0.174048	0.181843	0.0302366	0.0208348	0.0204789	0.0285971	0.0275478	0.0271635	0.0266824	0.0311144	0.0192128	0.0272417	0.022105	0.02477	0.0299276	0.0289469	0.0229232	0.0261097	0.025541	0.0273375	0.0289191	0.0300334	0.0239982	0.0247621	0.0299853	0.0299661	0.0268618	0.0282428	0.0302463	0.0282879	0.0300334	0.0296031	0.0280808	0.0305687	0.0270252	0.0272591	0.0287162	0.0306375	0.0280002	0.0296411	0.0310744	0.0279733	0.0272156	0.0237461	0.0290862	0.0257785	0.0292355	0.0308055	0.0271029
BETA_2279_	0.172288	0.180176	0.0281707	0.0175055	0.0191812	0.0275654	0.0259933	0.0253218	0.0243384	0.0292262	0.0172657	0.025419	0.019576	0.023145	0.0283241	0.0268961	0.0212028	0.023519	0.0243851	0.0255166	0.0271809	0.0286429	0.0218923	0.02296	0.0284694	0.0279376	0.0248254	0.0266569	0.0289839	0.0265804	0.028433	0.0279287	0.0266399	0.0291048	0.0253299	0.0256309	0.0266909	0.0292075	0.0259436	0.0281887	0.0294517	0.0264788	0.0264788	0.0220766	0.0274512	0.0233987	0.0276006	0.0289006	0.0246358
BETA_265_	0.169931	0.178964	0.0284148	0.0188239	0.0190615	0.0276889	0.0259519	0.0250564	0.0250165	0.0298222	0.0168505	0.025927	0.0197113	0.0236474	0.0280449	0.0268447	0.0216114	0.0245729	0.02416	0.0258279	0.0271896	0.0287898	0.0224132	0.0230265	0.0290675	0.0283332	0.0258774	0.026879	0.0290304	0.0266229	0.0284421	0.0279109	0.0268618	0.0289098	0.0253704	0.0257374	0.026708	0.0292918	0.026118	0.0282337	0.0297077	0.0269821	0.0264704	0.0223125	0.0275742	0.0231673	0.0276535	0.0289839	0.0252653
BETA_269_	0.169604	0.181002	0.0316813	0.0223053	0.0220552	0.0312349	0.0290118	0.029784	0.02746	0.0328396	0.0214791	0.0296126	0.0237461	0.0266059	0.0313055	0.0306967	0.0249765	0.0273724	0.0275214	0.0289747	0.0305392	0.0322389	0.0252895	0.0263356	0.0314674	0.0321556	0.0286062	0.0306671	0.0321972	0.0295936	0.0318248	0.0316098	0.0306179	0.0323853	0.0283332	0.0295841	0.0299757	0.0321452	0.0291794	0.0318659	0.0331502	0.0298893	0.0293012	0.0258774	0.0304902	0.0279644	0.0310244	0.0324482	0.0285971
BETA_347_	0.172635	0.178964	0.0293857	0.0196339	0.0196339	0.0285788	0.0261597	0.0263272	0.0256964	0.0305294	0.0183619	0.0267335	0.0210591	0.0240367	0.0291234	0.0273201	0.0225506	0.0252976	0.0250885	0.026708	0.0279287	0.0296411	0.0232566	0.0238146	0.0295179	0.0290862	0.0260847	0.0278574	0.0298893	0.0268875	0.0292168	0.0289747	0.027583	0.0297649	0.0258774	0.0270597	0.0279287	0.0303339	0.0269907	0.0290582	0.0305196	0.02768	0.0280091	0.0231896	0.0284421	0.0248254	0.0284603	0.0299949	0.0257539
BETA_901_	0.171263	0.179768	0.0288913	0.0184597	0.0181071	0.0275214	0.0254596	0.0256145	0.0253785	0.0308551	0.0174996	0.0259436	0.0203924	0.0234287	0.0283694	0.027355	0.0209773	0.0245886	0.0244866	0.0265804	0.0279644	0.0291048	0.0230191	0.0237309	0.0293763	0.0290582	0.025985	0.0278396	0.0297363	0.0269821	0.0291794	0.0287162	0.0273026	0.0294706	0.025894	0.0266824	0.0274162	0.0298988	0.0265974	0.0287346	0.030072	0.0269305	0.0265042	0.0225361	0.0277686	0.0246043	0.0280808	0.0296696	0.025217
BETA_974_	0.172984	0.178964	0.0307362	0.021251	0.021148	0.030875	0.0277243	0.0275566	0.0276359	0.0318042	0.0194097	0.0276977	0.0227253	0.0248889	0.0301687	0.0296696	0.0239216	0.0268104	0.0264704	0.0279823	0.0299757	0.0308452	0.0250484	0.0258032	0.0311445	0.0299276	0.0275566	0.0288728	0.0310444	0.0285697	0.0304804	0.0300913	0.0290211	0.0309546	0.0280629	0.0286154	0.0292168	0.0314167	0.0290769	0.0304217	0.0319587	0.0288267	0.0284421	0.0249287	0.0293857	0.0263777	0.0299661	0.0313357	0.0280629
BETA_987_	0.171944	0.178567	0.0302172	0.0212441	0.0220552	0.0302657	0.0283513	0.0275214	0.0278574	0.0321764	0.0201742	0.027893	0.0225506	0.02559	0.0305589	0.0297363	0.0235945	0.026725	0.0269821	0.0285423	0.0300238	0.0315283	0.0247621	0.0259767	0.031569	0.0309944	0.0277154	0.0294612	0.0310544	0.0289283	0.0311245	0.0305982	0.0296696	0.0313357	0.0283967	0.0283967	0.029414	0.0313661	0.0288451	0.0305196	0.0324903	0.0295273	0.0296506	0.0251446	0.0304902	0.0263608	0.0305883	0.0317222	0.0274687
BETA_993_	0.174048	0.183572	0.0304804	0.0207672	0.0211274	0.0297744	0.0278485	0.028036	0.0269391	0.0320311	0.020161	0.028652	0.022718	0.02559	0.0302269	0.0294989	0.0235039	0.0266399	0.0264788	0.0282157	0.0296886	0.0312651	0.0249128	0.0257292	0.0310744	0.0306277	0.0280718	0.0295652	0.0314369	0.0284148	0.0310144	0.0300527	0.0296031	0.0314268	0.0274162	0.0279823	0.0290675	0.0311445	0.0284148	0.0301203	0.032114	0.028753	0.0285332	0.0246122	0.0293293	0.0261264	0.0299853	0.0314572	0.0273899
PI_504190_	0.174408	0.183134	0.0295557	0.0256472	0.0262182	0.0311345	0.0279555	0.0286612	0.0267762	0.0316915	0.0249765	0.0282608	0.0252331	0.02746	0.0296601	0.0287806	0.0262182	0.0258609	0.0282518	0.0279644	0.0290675	0.0298318	0.0271549	0.0274162	0.0317734	0.0304217	0.0269047	0.0284876	0.0300527	0.0303144	0.0300431	0.0296221	0.0292075	0.0298605	0.028433	0.0283785	0.0293952	0.0305	0.0290118	0.0303339	0.0305294	0.0298318	0.0296886	0.0268704	0.0290582	0.0283151	0.0291794	0.0303339	0.0274424
PI_504269_	0.171602	0.179364	0.0286154	0.0232865	0.024106	0.030451	0.0270079	0.0272591	0.0260514	0.0307758	0.0228424	0.0273462	0.0232939	0.0256718	0.0291421	0.0282518	0.0242762	0.0255655	0.0270856	0.027539	0.0285605	0.0294706	0.0247779	0.0255982	0.0314167	0.0298031	0.0250564	0.02746	0.0297172	0.0289469	0.0294706	0.0290211	0.0284876	0.0300238	0.0265889	0.0276977	0.0285514	0.0300817	0.0282879	0.0292075	0.0305196	0.0286887	0.0290396	0.0251687	0.028799	0.0271116	0.0288451	0.0302366	0.0270683
PI_663212_	0.175506	0.179768	0.0300913	0.0211822	0.0210522	0.0294895	0.0279465	0.02768	0.0269305	0.0312048	0.0198148	0.0279287	0.0222407	0.0253299	0.0298797	0.0293387	0.0236702	0.0265381	0.0262433	0.0276889	0.0292168	0.0303144	0.0248969	0.0258774	0.0308551	0.0301397	0.0276094	0.028753	0.0307461	0.0286154	0.0306179	0.0299565	0.0287071	0.0310744	0.0275214	0.0274863	0.0291421	0.0309745	0.0281077	0.0295557	0.0315181	0.0285423	0.02768	0.024315	0.0294989	0.0265381	0.0294423	0.0307659	0.0271722
PI_518159_	0.173336	0.180176	0.0277863	0.0183436	0.0185702	0.0267933	0.0250885	0.0247304	0.0249686	0.0293857	0.0170802	0.0256636	0.0196082	0.0231005	0.0273812	0.0268361	0.0211891	0.0239752	0.0241755	0.0252089	0.0265635	0.028306	0.022155	0.0227253	0.0284694	0.0279823	0.0252653	0.0266909	0.028799	0.0261264	0.0279823	0.0277509	0.0262099	0.0289561	0.0249049	0.025484	0.0270079	0.0291234	0.0254434	0.0282428	0.0291141	0.0264958	0.0261681	0.0219488	0.0270683	0.0234588	0.0270424	0.0287071	0.0247146
PI_285595_	0.171944	0.179768	0.0276977	0.0177241	0.0182099	0.0272504	0.0247937	0.0247225	0.0240059	0.0291328	0.015283	0.025541	0.0188053	0.0225506	0.0272939	0.0262601	0.0207875	0.0232641	0.0240367	0.0243851	0.0262015	0.0283241	0.0214721	0.0221907	0.0282608	0.0276182	0.0246515	0.0255166	0.0280987	0.0267335	0.0278485	0.0271809	0.0259519	0.0281257	0.0245101	0.0250885	0.0260681	0.0283694	0.0252089	0.0275302	0.0288636	0.0259188	0.026462	0.0215347	0.0268618	0.0231153	0.0268361	0.0281167	0.0245258
PI_206408_	0.175878	0.184014	0.0291794	0.0211343	0.0203658	0.0300046	0.026819	0.0268104	0.0260182	0.0309048	0.0167137	0.0272765	0.0208551	0.0244866	0.0293763	0.0283513	0.0226524	0.0258032	0.025639	0.0267335	0.0286704	0.0296601	0.0234738	0.0239139	0.0296886	0.0294423	0.0264113	0.027893	0.0300431	0.0279823	0.0296696	0.0288728	0.0284876	0.0304021	0.0274162	0.0267165	0.0282337	0.0300334	0.0276271	0.0299949	0.0304315	0.0281167	0.0279823	0.0234212	0.0280898	0.0263188	0.0291141	0.0303144	0.0265974
BETA_988_	0.174048	0.180176	0.028588	0.01898	0.0193269	0.0276006	0.0264198	0.0262015	0.0255655	0.0300142	0.0183863	0.0269305	0.0210386	0.023807	0.0282247	0.0272417	0.0215277	0.0250085	0.0249367	0.026462	0.0277863	0.0292262	0.0227326	0.0243306	0.0290582	0.0286429	0.0263104	0.027077	0.0291328	0.0266314	0.0290396	0.0291141	0.026879	0.029414	0.0257539	0.0270597	0.0270079	0.0299565	0.0265381	0.0286887	0.0299661	0.0266399	0.0264366	0.0226596	0.0279376	0.0240906	0.0281347	0.0298509	0.0257539
BETA_214_	0.175137	0.180587	0.0276006	0.019448	0.0211	0.0277597	0.0254515	0.024691	0.0245493	0.0296411	0.019049	0.0253866	0.0198667	0.0224999	0.028306	0.0269133	0.021486	0.0239139	0.0247937	0.0250085	0.0277686	0.0284148	0.0218077	0.022616	0.0294517	0.0285423	0.0245493	0.026462	0.0284785	0.0270079	0.0282428	0.0281887	0.0277066	0.0289376	0.0255655	0.026093	0.0267677	0.0295557	0.0269305	0.0280898	0.0297077	0.0273113	0.0269735	0.0231673	0.0278041	0.0252976	0.0277066	0.0290675	0.0253218
PI_386206_	0.17026	0.179364	0.0280718	0.0179687	0.018638	0.0266654	0.025795	0.0252331	0.0249925	0.0293012	0.0166683	0.0260431	0.0194224	0.0229674	0.0279823	0.0270424	0.0212234	0.0238757	0.0237461	0.0250805	0.0269907	0.0284785	0.0218781	0.0230931	0.0285514	0.0278485	0.0253057	0.026555	0.0288267	0.0266229	0.0282067	0.0281257	0.0266824	0.028753	0.0249845	0.025985	0.0264535	0.0291794	0.0253542	0.0282699	0.0290396	0.0261347	0.0256554	0.0220481	0.0273462	0.0238527	0.0271549	0.0286612	0.0244788
PI_274392_	0.174771	0.184014	0.0269649	0.0169134	0.01773	0.0258857	0.0252009	0.0246988	0.0239445	0.0287714	0.0158116	0.0249606	0.0184597	0.0222264	0.0269047	0.0255084	0.0204656	0.0224638	0.023655	0.0243851	0.0264535	0.0276006	0.0214721	0.022471	0.0274951	0.0276006	0.0239216	0.0261097	0.0281887	0.025795	0.0276977	0.0274775	0.02559	0.0278841	0.0243773	0.02477	0.0255982	0.0285149	0.0244788	0.0271029	0.0287071	0.0254272	0.0255247	0.0210249	0.0266654	0.0227545	0.0267933	0.0282067	0.0238222
BETA_1590_	0.173691	0.181002	0.0284512	0.0187308	0.019346	0.0279465	0.0263777	0.0257539	0.0249765	0.0292636	0.0171612	0.0259519	0.020056	0.023197	0.0284512	0.0271029	0.0218147	0.0246752	0.0245415	0.0257128	0.0273637	0.0290396	0.0226524	0.0240213	0.0285788	0.0284694	0.0256063	0.0269047	0.0286154	0.0266144	0.0282247	0.0283694	0.0268875	0.0288175	0.0252411	0.02568	0.0268361	0.0295462	0.0262433	0.0281437	0.03013	0.0267848	0.0264029	0.0229011	0.0274337	0.0240906	0.0278041	0.0287254	0.0253299
PI_535835_	0.173691	0.184014	0.0248254	0.0214236	0.0219984	0.027233	0.0276271	0.0265974	0.0276712	0.0254515	0.0215486	0.0273113	0.0227691	0.0256227	0.0232865	0.0217374	0.024029	0.0262517	0.0221978	0.0213268	0.0214236	0.0244007	0.0242529	0.0254434	0.024565	0.0218006	0.026118	0.0269391	0.0237233	0.0233238	0.0220623	0.0233837	0.0210249	0.0218781	0.0211343	0.0221407	0.0217936	0.0236096	0.0215277	0.0233912	0.0233987	0.0226014	0.0231005	0.0237309	0.0243384	0.0215277	0.0218993	0.022718	0.0212166
PI_355962_	0.171263	0.177782	0.0277686	0.0179867	0.017873	0.0278574	0.0256472	0.0250724	0.0246043	0.0296886	0.0163978	0.0255982	0.0194927	0.0233089	0.0277597	0.0267335	0.0214097	0.0238451	0.0239139	0.025484	0.0270166	0.028753	0.0219276	0.023197	0.0284148	0.0284603	0.0249765	0.0269305	0.0286245	0.0261681	0.0281977	0.0279376	0.0265465	0.0284876	0.0248651	0.0254434	0.0261764	0.0294329	0.0254678	0.028036	0.0293105	0.0263356	0.0267421	0.0214167	0.0271635	0.023602	0.0274162	0.0286245	0.0247937
PI_274394_	0.174048	0.181002	0.0295273	0.0193969	0.0197824	0.0287714	0.0269649	0.0263188	0.0260681	0.0311646	0.0191812	0.0268532	0.0209093	0.024315	0.0294517	0.0279644	0.0226305	0.0254922	0.0253218	0.0267933	0.0287438	0.0295273	0.0237841	0.0247304	0.0300527	0.0292262	0.0264366	0.0280181	0.0301881	0.027742	0.029273	0.0296316	0.0282879	0.030608	0.0263104	0.0273812	0.0279198	0.0306967	0.0275654	0.029273	0.030875	0.028297	0.0280449	0.0239445	0.0290955	0.0258032	0.0291514	0.0309645	0.0268019
PI_177269_	0.177011	0.180176	0.0293575	0.0199775	0.0225361	0.0305098	0.0264451	0.0268275	0.0259436	0.0312048	0.0188551	0.0275126	0.0208077	0.0252734	0.0295084	0.0283241	0.0230857	0.0253057	0.0263272	0.0267165	0.0286429	0.0293763	0.0225869	0.0243929	0.0300817	0.030159	0.0265381	0.0280539	0.0300624	0.0283151	0.0296791	0.0297172	0.0290955	0.0303533	0.0272156	0.0274687	0.0285971	0.0300624	0.0275566	0.0294234	0.0307758	0.0282518	0.0283967	0.0242529	0.0283513	0.0271462	0.0292449	0.0303631	0.0270079
BETA_2270_	0.173336	0.179768	0.0280898	0.0183254	0.0188053	0.0261347	0.0253057	0.0252573	0.0243695	0.0296886	0.0174938	0.0257703	0.0200101	0.0232193	0.0280091	0.0267165	0.021148	0.0237689	0.0238451	0.0261514	0.0272156	0.0290862	0.0224277	0.0237994	0.0282337	0.0280002	0.0258609	0.0267762	0.0291234	0.0262099	0.0285514	0.0279198	0.026879	0.0293481	0.0251848	0.0263861	0.0265889	0.0296886	0.0260348	0.0282789	0.0295273	0.0259684	0.0256227	0.0221692	0.0274775	0.024029	0.0271809	0.0297649	0.0253057
BETA_224_	0.175506	0.181421	0.028652	0.0204123	0.0199058	0.0278841	0.0256554	0.0253623	0.0250085	0.0299565	0.0184597	0.0260431	0.0201873	0.0234738	0.02768	0.0272504	0.0215138	0.024315	0.0247621	0.0261014	0.0274512	0.0288913	0.0224277	0.0230634	0.0293857	0.0283876	0.0259684	0.0271462	0.0293199	0.0274512	0.0287438	0.0284239	0.0271376	0.0289283	0.02559	0.0261597	0.0271462	0.0293669	0.0261264	0.0280091	0.0296791	0.0270424	0.0267848	0.0224277	0.0274337	0.0249765	0.0275214	0.0290118	0.0256636
PI_467878_	0.172635	0.179768	0.0282337	0.0179268	0.0187308	0.0276271	0.0258279	0.0252411	0.0247621	0.0298318	0.017861	0.0254515	0.0202137	0.0235492	0.0278485	0.0265042	0.0222121	0.0239369	0.0243228	0.0258279	0.026879	0.0286154	0.0222981	0.0230931	0.0284967	0.0282699	0.0250484	0.0268961	0.0284239	0.0265042	0.0282337	0.0277154	0.0266739	0.0291141	0.0251366	0.0261347	0.0267591	0.0292355	0.0265042	0.0281797	0.0299661	0.0266399	0.0266229	0.0227399	0.0276712	0.0243851	0.027539	0.0292262	0.0251045
PI_467879_	0.172288	0.182699	0.0273201	0.0165665	0.0172832	0.0264451	0.0252653	0.0239599	0.0241987	0.0289098	0.0155673	0.0250085	0.0185149	0.0222838	0.0272243	0.0257785	0.020161	0.0233987	0.0235794	0.0247621	0.026572	0.0280449	0.0209365	0.0221407	0.0280629	0.0279287	0.0244319	0.0256882	0.0277952	0.0253866	0.0275654	0.0272156	0.0259353	0.0283604	0.0243461	0.0247383	0.0256063	0.0286154	0.0250085	0.0272417	0.0288728	0.0257868	0.0251125	0.0209025	0.0264535	0.0223772	0.0268019	0.0279555	0.0240444
BETA_1064_	0.175506	0.177782	0.0280987	0.019156	0.0189612	0.0282789	0.0257292	0.025639	0.0248096	0.03013	0.0176293	0.0259022	0.0201216	0.0239139	0.0282337	0.0271202	0.021486	0.024284	0.0247858	0.0262015	0.0278663	0.0290211	0.0221835	0.0231747	0.0290489	0.0290118	0.0255655	0.0277243	0.0293105	0.0270683	0.0290396	0.0285514	0.027742	0.0290025	0.0255247	0.0255492	0.0274951	0.0296886	0.0264788	0.0285149	0.0299853	0.0268875	0.0271202	0.0227838	0.027355	0.0246515	0.0279109	0.0295462	0.0254596
PI_505830_	0.178567	0.184014	0.0277952	0.0180348	0.0186751	0.027077	0.0258362	0.025484	0.0250005	0.0297267	0.0174116	0.0261597	0.0195953	0.0230486	0.0282067	0.026555	0.0214167	0.0241523	0.0238299	0.0255084	0.0273375	0.0286795	0.0221621	0.0231227	0.0288913	0.0281527	0.0253947	0.0266144	0.0286612	0.0269391	0.0283513	0.0280629	0.0267933	0.0292262	0.0253299	0.026143	0.0266994	0.0292449	0.0263692	0.0281077	0.0296601	0.0259188	0.0262768	0.0221621	0.0278396	0.0241214	0.0278396	0.0291141	0.0251446
PI_285592_	0.174771	0.181843	0.0272678	0.0185149	0.0188115	0.0273987	0.0248096	0.0249765	0.0238299	0.0287898	0.0159156	0.0255003	0.0190867	0.0222909	0.0273288	0.0258444	0.0205056	0.0238299	0.0236247	0.0248096	0.025484	0.0279287	0.0213268	0.0217514	0.0279198	0.0274074	0.0245572	0.0258032	0.0281887	0.0263356	0.0275654	0.0272939	0.0260431	0.0278841	0.0242064	0.0252411	0.026093	0.0284512	0.0254922	0.0273724	0.028588	0.0257292	0.0262099	0.0214652	0.0268532	0.0233014	0.0266144	0.0282337	0.0242529
PI_518156_	0.175137	0.181002	0.0276447	0.0172541	0.0176175	0.0267933	0.0244632	0.0240444	0.0240597	0.0288267	0.0156919	0.0253461	0.0179567	0.0223844	0.0270079	0.0257456	0.0197113	0.0228497	0.0233612	0.0248334	0.0260597	0.0282879	0.0209773	0.0221978	0.0287806	0.028036	0.0243617	0.0259436	0.0279019	0.0256636	0.0272939	0.0271722	0.0257621	0.0279198	0.0243461	0.0247146	0.0256472	0.0286704	0.0249287	0.0274074	0.0284785	0.0256063	0.0255003	0.0208754	0.0269219	0.02237	0.0268361	0.0281077	0.0237994
BETA_1196_	0.175137	0.181002	0.0279109	0.0181978	0.0192002	0.0271549	0.0256472	0.0254272	0.02477	0.0295557	0.0171265	0.025894	0.0200756	0.0234437	0.0286979	0.0273026	0.0210181	0.0240906	0.02416	0.0256554	0.0272417	0.0290304	0.0223412	0.0234964	0.0287622	0.0282789	0.0252734	0.0266824	0.0291048	0.0268875	0.0283604	0.027893	0.0266399	0.0295368	0.0252331	0.0257374	0.027077	0.0293763	0.0263356	0.0280718	0.0296316	0.026879	0.0264113	0.0216953	0.0271896	0.0235115	0.0277686	0.0293387	0.0248651
PI_220645_	0.172984	0.185367	0.0272069	0.0167592	0.0174585	0.0266909	0.0243617	0.0247621	0.0242607	0.0287898	0.0160863	0.0253299	0.0185088	0.022406	0.0272417	0.02568	0.0202665	0.0230486	0.0237081	0.0247937	0.0262936	0.0279109	0.0212923	0.0217725	0.0279465	0.0273812	0.0239522	0.0257292	0.0277243	0.0254922	0.0272678	0.0274424	0.0257703	0.0280539	0.0242529	0.0246988	0.0256718	0.0284421	0.0250085	0.027233	0.0287254	0.025419	0.0254515	0.0208822	0.0266824	0.0232865	0.0270252	0.0282337	0.0242064
BETA_1866_	0.172288	0.182269	0.0283241	0.0185272	0.0194991	0.028297	0.026302	0.0256145	0.0251045	0.0295747	0.017861	0.0262936	0.0201544	0.0240751	0.0287346	0.0277066	0.0220339	0.0240444	0.0250324	0.0260847	0.0278841	0.0292636	0.0222838	0.0234212	0.0281347	0.028652	0.0259105	0.0264873	0.0291514	0.0265804	0.0288451	0.0285423	0.0270943	0.0294329	0.0257456	0.0259767	0.0268019	0.0296221	0.0269047	0.0286887	0.0300334	0.0266569	0.0270856	0.0229011	0.027893	0.024691	0.0282879	0.0297267	0.0252573
BETA_1125_	0.176252	0.181843	0.0282608	0.0183375	0.0193969	0.0279376	0.0256227	0.0258444	0.0249606	0.0295273	0.0167877	0.0258609	0.0195183	0.0236929	0.0283967	0.0269993	0.0210318	0.0238451	0.0240059	0.0261514	0.02746	0.0289283	0.0222981	0.0230486	0.0285423	0.0281977	0.0253866	0.0265042	0.028799	0.0266144	0.0283604	0.0283785	0.0272156	0.0293387	0.0254596	0.0255003	0.0268704	0.0294612	0.0262099	0.028036	0.0298318	0.0264958	0.0265127	0.0222121	0.0272678	0.0241368	0.0280091	0.0292543	0.0252815
PI_590616_	0.177011	0.184014	0.0286795	0.0179088	0.0182584	0.0281527	0.0255003	0.0258857	0.0245965	0.0297077	0.0179867	0.0262182	0.0199709	0.0235567	0.0285697	0.0275742	0.0221193	0.0240983	0.0244945	0.0263104	0.0274863	0.0290211	0.0221122	0.0235115	0.0284785	0.0283694	0.0255247	0.0266739	0.0285605	0.0269219	0.028524	0.0282428	0.0273288	0.0292262	0.0255247	0.0265804	0.0273288	0.030256	0.0266314	0.0288636	0.0302366	0.0261347	0.0271376	0.022471	0.0282067	0.024315	0.0283967	0.0291608	0.025721
BETA_2019_	0.175878	0.181843	0.0287162	0.0185211	0.0192761	0.0277331	0.0262768	0.0255573	0.025419	0.0295747	0.0172308	0.0263356	0.0198602	0.0233612	0.0283785	0.027233	0.0214028	0.024315	0.024284	0.0256227	0.0271983	0.0291328	0.0222981	0.0237081	0.0290396	0.0283967	0.0251045	0.0270338	0.0289006	0.0268104	0.0281347	0.028297	0.0272243	0.0292449	0.025541	0.0255003	0.0266059	0.0293575	0.0262936	0.0286337	0.0298893	0.0266654	0.0266654	0.0221692	0.0275126	0.0237081	0.0276182	0.0293293	0.025217
PI_355959_	0.178567	0.180176	0.0294046	0.0195375	0.0202599	0.0289561	0.0269477	0.027233	0.0262433	0.0307857	0.0195119	0.0275742	0.021493	0.0237841	0.0296126	0.0287622	0.022813	0.025484	0.0255492	0.0265635	0.0287806	0.0303339	0.0233014	0.0241446	0.0303339	0.0298701	0.0262601	0.0280718	0.0300334	0.0276624	0.0296696	0.030101	0.0283876	0.0307066	0.0269047	0.0274424	0.0281167	0.0308253	0.0275742	0.029414	0.0313661	0.0276889	0.0277331	0.0236096	0.0295936	0.0262015	0.0288175	0.0306868	0.0269305
BETA_2273_	0.174771	0.179364	0.0280629	0.0179208	0.0187122	0.0270597	0.0259767	0.0253299	0.024691	0.0298318	0.0171149	0.0259933	0.0196661	0.0232939	0.0282337	0.026819	0.0212303	0.0232342	0.0238375	0.0259767	0.0272852	0.0286154	0.0221335	0.0231376	0.0281167	0.0282157	0.025541	0.0265042	0.0289839	0.0260265	0.0283876	0.0283785	0.0265889	0.0289932	0.0258857	0.0256882	0.0267421	0.0296696	0.0260182	0.0283604	0.02948	0.0261014	0.0254922	0.0217093	0.0275654	0.0240983	0.0277243	0.0296601	0.0253785
PI_518165_	0.17663	0.177782	0.0269391	0.0176648	0.0182402	0.0267591	0.0251366	0.0242142	0.0247541	0.0285697	0.0176116	0.0251366	0.020056	0.0230412	0.0272852	0.0264366	0.021389	0.0237537	0.0237689	0.0249925	0.0262433	0.0281707	0.0222193	0.0230931	0.0283604	0.0272852	0.0247304	0.0267165	0.0279287	0.0258857	0.0276359	0.0278218	0.0267591	0.027813	0.0244788	0.0250005	0.0264451	0.0285697	0.0252411	0.0267848	0.0286062	0.0257292	0.0256227	0.0217163	0.026879	0.0241291	0.0268447	0.0284694	0.0245572
PI_546398_	0.172288	0.185367	0.0258444	0.0207066	0.0221193	0.0263272	0.0264029	0.0250644	0.0257456	0.0283151	0.0199775	0.0269047	0.0216743	0.0251446	0.0259767	0.0248889	0.0228864	0.0249845	0.0241755	0.0247858	0.0251848	0.0265127	0.0228938	0.0241677	0.028524	0.0261681	0.0260099	0.0265042	0.027355	0.0274162	0.0265381	0.0261848	0.0252573	0.0268104	0.0236247	0.0251607	0.0253218	0.0266144	0.0243461	0.0267335	0.0268532	0.0252653	0.0258279	0.023056	0.0263272	0.0239829	0.0258774	0.0271202	0.0241214
PI_504272_	0.171944	0.184461	0.028433	0.0231376	0.0240751	0.0300431	0.0272069	0.0274162	0.0264788	0.0307659	0.0221122	0.0272417	0.0226961	0.0255655	0.0290118	0.0278485	0.0242684	0.0248731	0.027583	0.0271722	0.0287071	0.0292262	0.0246201	0.0254028	0.030608	0.0297458	0.0259601	0.0278574	0.0294046	0.0292168	0.0294895	0.0289747	0.0281887	0.0299084	0.026819	0.0280629	0.0280808	0.0297458	0.0275566	0.0298893	0.0301493	0.0292075	0.0285149	0.024565	0.0288175	0.0266399	0.0289191	0.0306179	0.0272156
BETA_1110_	0.178173	0.180176	0.0297554	0.0195311	0.0203857	0.0293481	0.0271116	0.0271289	0.0261848	0.0313156	0.0188862	0.0273201	0.0213061	0.0247067	0.0296316	0.0284876	0.02296	0.0255982	0.0262182	0.0270252	0.028524	0.030072	0.023655	0.0246831	0.0300527	0.0295084	0.0266144	0.0280091	0.0300913	0.0277863	0.0294234	0.0296506	0.0285971	0.030875	0.0267848	0.02768	0.028306	0.0304412	0.0281167	0.0297554	0.0314471	0.028036	0.0277686	0.0235039	0.0287438	0.0254596	0.0290582	0.030677	0.0265127
PI_355960_	0.17663	0.182269	0.0296221	0.0200101	0.0193969	0.0289839	0.0264704	0.026118	0.026302	0.0309645	0.0188302	0.0269391	0.0216813	0.0251045	0.0287714	0.0279644	0.0226961	0.0252573	0.0255982	0.0269219	0.0279109	0.0302366	0.0236702	0.024315	0.0300527	0.0291701	0.0263188	0.0276977	0.0297077	0.0277597	0.0293012	0.0288544	0.0276712	0.0303729	0.026725	0.0269047	0.0275918	0.0304021	0.0273375	0.0290582	0.0304412	0.0277686	0.0274337	0.023279	0.0283332	0.0253947	0.0283876	0.0301203	0.026235
BETA_2274_	0.174048	0.180176	0.028588	0.0186195	0.0190364	0.0271635	0.0264198	0.0256554	0.0249526	0.0301203	0.0173941	0.0264958	0.020326	0.0235869	0.0284785	0.0272156	0.0221193	0.0246752	0.0244319	0.0261514	0.0278663	0.0292168	0.0223844	0.0234437	0.0292168	0.0291328	0.0255818	0.0268961	0.0292636	0.0270338	0.0281887	0.0287438	0.0273637	0.0296601	0.0257046	0.0262266	0.0271116	0.0293669	0.0266994	0.0289654	0.0305392	0.0272156	0.0266739	0.0227691	0.0277154	0.0243073	0.0280898	0.0290769	0.0259105
PI_171515_	0.175137	0.179364	0.0275742	0.0180168	0.0198213	0.0277243	0.0261097	0.0257539	0.0248175	0.0294517	0.016674	0.026143	0.0195439	0.0232045	0.0284512	0.0270252	0.0214097	0.023891	0.0243929	0.0255818	0.0272591	0.0288359	0.0215974	0.0227618	0.0283241	0.0282247	0.0250165	0.0270252	0.0287071	0.0269219	0.0282699	0.0283332	0.0273724	0.0293199	0.0257046	0.0262433	0.0268019	0.0296221	0.0260265	0.0286062	0.0297744	0.0261764	0.0261014	0.0224132	0.0271896	0.0246043	0.028027	0.0289006	0.0252009
[truncated: 191 more columns]

## Sheet: Figure 5
292
Pat_procu_	0	0.212502	0.173336	0.177011	0.174771	0.172984	0.177395	0.177011	0.172288	0.177395	0.175878	0.175878	0.179768	0.171602	0.178567	0.175506	0.175137	0.172635	0.181421	0.174771	0.173336	0.174771	0.174408	0.173691	0.177782	0.177395	0.174771	0.177395	0.17663	0.175878	0.175506	0.173691	0.174771	0.172288	0.173691	0.175506	0.177782	0.174771	0.177395	0.173691	0.174771	0.173336	0.177011	0.175506	0.173691	0.169604	0.175506	0.174771	0.17026
Spi_olera_	0.212502	0	0.184461	0.178964	0.181421	0.183572	0.184014	0.181843	0.180176	0.179364	0.180587	0.178567	0.181421	0.180587	0.180587	0.181421	0.181421	0.180587	0.180176	0.181002	0.181421	0.179768	0.178567	0.183134	0.181843	0.181421	0.175878	0.182699	0.181002	0.182699	0.180587	0.180587	0.179768	0.183134	0.181002	0.180176	0.180176	0.180587	0.178567	0.183134	0.180176	0.179768	0.180587	0.177782	0.177782	0.181421	0.178964	0.182269	0.179364
PI_116809_	0.173336	0.184461	0	0.0197824	0.0182402	0.019763	0.0209433	0.0186442	0.0167535	0.0177835	0.0203592	0.0221764	0.0218147	0.017867	0.0208686	0.0192888	0.0202071	0.0190993	0.0208213	0.0187122	0.0196919	0.0184352	0.0186998	0.018601	0.0194607	0.0180589	0.0181917	0.0202401	0.0190239	0.0179567	0.0178133	0.0184352	0.0188177	0.0188115	0.0176057	0.0186875	0.0192888	0.0189237	0.0195311	0.0177657	0.0172308	0.0181554	0.0181252	0.0173999	0.0177122	0.0170399	0.0184781	0.0168276	0.0170226
PI_605413_	0.177011	0.178964	0.0197824	0	0.0186195	0.0207672	0.0226232	0.0188987	0.0173707	0.0190364	0.0203327	0.0233537	0.0212441	0.0186134	0.0204789	0.019679	0.0201873	0.019448	0.0209297	0.0194033	0.0201347	0.0189925	0.0196919	0.0209433	0.01898	0.0188364	0.0187494	0.0221264	0.0199058	0.0182524	0.0179268	0.0188738	0.0188426	0.0189925	0.0174116	0.018737	0.0187308	0.019621	0.0193778	0.0186072	0.0186319	0.0180048	0.019049	0.018423	0.0184108	0.0183558	0.0193523	0.0177538	0.0179988
PI_181717_	0.174771	0.181421	0.0182402	0.0186195	0	0.0172192	0.0201676	0.0173765	0.0155889	0.0173882	0.0186566	0.0211685	0.0198732	0.0176057	0.0193587	0.0179627	0.0191875	0.0175055	0.0195953	0.018368	0.0189424	0.0178371	0.0182949	0.0170226	0.0167934	0.0175467	0.018083	0.0189237	0.0181011	0.0166174	0.0162582	0.0183863	0.0173298	0.0179088	0.0162026	0.0168734	0.0174996	0.0173006	0.0175998	0.0170687	0.0170802	0.0167251	0.0177419	0.0164315	0.016782	0.0165552	0.0174938	0.015987	0.0163642
PI_546538_	0.172984	0.183572	0.019763	0.0207672	0.0172192	0	0.0209093	0.019679	0.0185887	0.0197113	0.0211	0.022155	0.022471	0.0201347	0.0216953	0.0198927	0.0215626	0.020056	0.0220126	0.0205523	0.0213751	0.0203062	0.0204123	0.0193714	0.0202665	0.0204456	0.0204989	0.0207403	0.0203128	0.0195696	0.0193587	0.0203459	0.0202533	0.0199971	0.0194033	0.0206461	0.0206797	0.0205925	0.0209229	0.0200363	0.0199123	0.0196275	0.0200953	0.0196983	0.0198148	0.0194288	0.0207268	0.0190364	0.0193778
PI_604521_	0.177395	0.184014	0.0209433	0.0226232	0.0201676	0.0209093	0	0.0203128	0.0183314	0.0204456	0.0213613	0.0233537	0.0219984	0.0193778	0.0216603	0.0204123	0.0206663	0.0198343	0.0219559	0.0207403	0.0213682	0.0215138	0.0208822	0.0206461	0.0199971	0.0199775	0.0207538	0.0219205	0.0202863	0.0192065	0.0189174	0.0202335	0.0195311	0.0198083	0.0191686	0.0201939	0.0202137	0.0200167	0.020559	0.0196468	0.0197436	0.019416	0.0198602	0.0194097	0.0196854	0.0194033	0.0202665	0.0189237	0.0187494
BETA_1320_	0.177011	0.181843	0.0186442	0.0188987	0.0173765	0.019679	0.0203128	0	0.0159925	0.0184781	0.0185579	0.0228057	0.0196468	0.0167877	0.0186442	0.0176293	0.0177716	0.0181252	0.0196532	0.0183314	0.018706	0.0178491	0.0187866	0.0192318	0.017482	0.0174938	0.0178014	0.0213061	0.0179148	0.0168505	0.0161084	0.0173648	0.0172018	0.0184904	0.0161637	0.0177954	0.0174468	0.0172599	0.0183558	0.0168562	0.0170111	0.0170918	0.0175526	0.0173707	0.0169881	0.0164371	0.0172541	0.0161028	0.0157136
PI_518311_	0.172288	0.180176	0.0167535	0.0173707	0.0155889	0.0185887	0.0183314	0.0159925	0	0.0147822	0.0161471	0.0206864	0.0172657	0.0146212	0.0164708	0.0155565	0.016674	0.0157082	0.0179927	0.0166117	0.0165327	0.016544	0.0151766	0.0186689	0.0159211	0.0139185	0.016125	0.0202797	0.0167251	0.0133205	0.011251	0.0144768	0.0130397	0.014777	0.0126677	0.0147613	0.0139687	0.0151395	0.0127672	0.0142162	0.0140794	0.0142874	0.0153257	0.0135016	0.0136545	0.0134231	0.0145282	0.0128053	0.0130927
PI_546414_	0.177395	0.179364	0.0177835	0.0190364	0.0173882	0.0197113	0.0204456	0.0184781	0.0147822	0	0.0194927	0.0223412	0.0187246	0.0172948	0.0199579	0.0179148	0.0185702	0.0175998	0.0197694	0.0190301	0.0191812	0.0182402	0.0184965	0.020115	0.0177479	0.0163419	0.0182767	0.0216254	0.0184659	0.0164652	0.0160366	0.0167535	0.017289	0.0168334	0.0165102	0.0168334	0.0179388	0.0170399	0.0175998	0.0170918	0.0164652	0.0170111	0.0182099	0.0155943	0.0169249	0.0166797	0.0173999	0.0158718	0.0161915
BETA_1049_	0.175878	0.180587	0.0203592	0.0203327	0.0186566	0.0211	0.0213613	0.0185579	0.0161471	0.0194927	0	0.0235642	0.0197177	0.0167024	0.0185702	0.0179448	0.0191939	0.018368	0.0205791	0.0193778	0.01898	0.0188177	0.0180649	0.0214236	0.0171612	0.0170399	0.0192888	0.0230782	0.0179687	0.0177419	0.0171844	0.018368	0.0178969	0.0185826	0.0160586	0.0183802	0.0182342	0.0177538	0.0176471	0.0171728	0.017324	0.0173181	0.0182767	0.0173123	0.0169823	0.0167592	0.018095	0.0167649	0.0163084
BETA_1228_	0.175878	0.178567	0.0221764	0.0233537	0.0211685	0.022155	0.0233537	0.0228057	0.0206864	0.0223412	0.0235642	0	0.0240597	0.0226305	0.0240983	0.0228571	0.0234137	0.0221907	0.023145	0.0229379	0.0228497	0.0229822	0.022835	0.0221122	0.0227472	0.0221835	0.0231301	0.0230265	0.0229748	0.0218288	0.0219347	0.0220055	0.022406	0.0226742	0.0215835	0.0233313	0.022616	0.0230191	0.0233687	0.0218993	0.0223772	0.0221122	0.0230931	0.0222407	0.0220623	0.0217655	0.0225651	0.0217444	0.0213475
BETA_1261_	0.179768	0.181421	0.0218147	0.0212441	0.0198732	0.022471	0.0219984	0.0196468	0.0172657	0.0187246	0.0197177	0.0240597	0	0.0188925	0.0207538	0.0177419	0.0200822	0.0191434	0.0217585	0.0198148	0.01898	0.0200494	0.0194416	0.0216323	0.0188987	0.018638	0.0195504	0.0232939	0.0198797	0.0186627	0.0170226	0.0191434	0.0191497	0.0193969	0.0174058	0.0178491	0.018737	0.0183436	0.0185272	0.0183436	0.0181796	0.0189675	0.0192255	0.0177122	0.0189487	0.0183193	0.0190804	0.0177776	0.0173006
BETA_1567_	0.171602	0.180587	0.017867	0.0186134	0.0176057	0.0201347	0.0193778	0.0167877	0.0146212	0.0172948	0.0167024	0.0226305	0.0188925	0	0.0174409	0.0164876	0.0166287	0.0163922	0.0188115	0.0170687	0.0168676	0.0170053	0.0166797	0.0190427	0.0156052	0.015315	0.0170572	0.0206528	0.0163978	0.0152244	0.0151342	0.0157245	0.0155134	0.016674	0.015251	0.0167706	0.0163642	0.0162693	0.0164034	0.0154166	0.0155242	0.015422	0.0165102	0.015976	0.0156431	0.0149601	0.0165327	0.0149706	0.0149549
BETA_1773_	0.178567	0.180587	0.0208686	0.0204789	0.0193587	0.0216953	0.0216603	0.0186442	0.0164708	0.0199579	0.0185702	0.0240983	0.0207538	0.0174409	0	0.0175585	0.0189612	0.018089	0.0203658	0.0192635	0.019763	0.0194224	0.0187804	0.0213613	0.0173707	0.0180348	0.0185579	0.0219064	0.0180649	0.0178491	0.0178431	0.0179867	0.0181796	0.0187618	0.0176826	0.0186319	0.0188115	0.0181554	0.0181071	0.0175821	0.0178252	0.0175762	0.0181252	0.0176293	0.0177419	0.0178014	0.0180649	0.0175939	0.0171554
BETA_1803_	0.175506	0.181421	0.0192888	0.019679	0.0179627	0.0198927	0.0204123	0.0176293	0.0155565	0.0179148	0.0179448	0.0228571	0.0177419	0.0164876	0.0175585	0	0.0177895	0.0162805	0.019005	0.0180649	0.0186442	0.0185272	0.0189112	0.0200429	0.0168734	0.0166683	0.0175998	0.0211206	0.0171554	0.0161582	0.015839	0.0169306	0.016544	0.0171322	0.0158608	0.0171612	0.0173356	0.0175114	0.0171149	0.0160918	0.016409	0.0167763	0.0165496	0.0169421	0.0160366	0.0159925	0.0167991	0.0157844	0.0158116
BETA_1906_	0.175137	0.181421	0.0202071	0.0201873	0.0191875	0.0215626	0.0206663	0.0177716	0.016674	0.0185702	0.0191939	0.0234137	0.0200822	0.0166287	0.0189612	0.0177895	0	0.0170629	0.0192952	0.0185088	0.0185641	0.0180649	0.0181313	0.020539	0.0169478	0.0170976	0.0178193	0.0218923	0.0182342	0.0166174	0.0173006	0.0174761	0.0171265	0.0182645	0.0174703	0.0184904	0.0180168	0.0177241	0.0184965	0.0165271	0.0168562	0.017086	0.0177895	0.0172832	0.0165383	0.0164146	0.0179927	0.016623	0.0158882
BETA_2145_	0.172635	0.180587	0.0190993	0.019448	0.0175055	0.020056	0.0198343	0.0181252	0.0157082	0.0175998	0.018368	0.0221907	0.0191434	0.0163922	0.018089	0.0162805	0.0170629	0	0.0195439	0.0185211	0.017588	0.0182524	0.0181494	0.019137	0.0168734	0.016544	0.0173298	0.0208416	0.0179747	0.0163754	0.016125	0.017138	0.0168848	0.0171207	0.0166117	0.0169766	0.0177063	0.0179807	0.0178849	0.0162081	0.016657	0.0168105	0.0176057	0.0165383	0.0162749	0.0162248	0.0168848	0.0157735	0.01602
PI_663878_	0.181421	0.180176	0.0208213	0.0209297	0.0195953	0.0220126	0.0219559	0.0196532	0.0179927	0.0197694	0.0205791	0.023145	0.0217585	0.0188115	0.0203658	0.019005	0.0192952	0.0195439	0	0.0199188	0.0206126	0.0192065	0.0198083	0.0220623	0.0187991	0.0182402	0.0183802	0.0216533	0.0196468	0.0189299	0.0192761	0.0191181	0.0188239	0.0191118	0.0184904	0.0192318	0.0198407	0.0198927	0.020539	0.018601	0.0185088	0.0184965	0.0189174	0.0185887	0.0189737	0.0181675	0.0197889	0.0181011	0.0180709
PI_633945_	0.174771	0.181002	0.0187122	0.0194033	0.018368	0.0205523	0.0207403	0.0183314	0.0166117	0.0190301	0.0193778	0.0229379	0.0198148	0.0170687	0.0192635	0.0180649	0.0185088	0.0185211	0.0199188	0	0.0143742	0.0137091	0.0147613	0.0193587	0.0176411	0.0176352	0.0158718	0.0204855	0.0177419	0.0173941	0.0176352	0.0175232	0.0176293	0.0181373	0.0170111	0.0182281	0.0178789	0.0169478	0.0179687	0.0174585	0.0172192	0.0160421	0.0168105	0.0173707	0.0171322	0.0169249	0.0180529	0.0170341	0.0168048
PI_633947_	0.173336	0.181421	0.0196919	0.0201347	0.0189424	0.0213751	0.0213682	0.018706	0.0165327	0.0191812	0.01898	0.0228497	0.01898	0.0168676	0.019763	0.0186442	0.0185641	0.017588	0.0206126	0.0143742	0	0.0136793	0.0128624	0.0200494	0.0177716	0.0180649	0.0164539	0.0219276	0.0187804	0.0171207	0.0169192	0.0174938	0.0177597	0.0182402	0.0174761	0.0168105	0.0181071	0.0179388	0.0179388	0.0169192	0.0172482	0.0166174	0.0169766	0.0168105	0.0173356	0.0162861	0.0176411	0.0161305	0.0163586
PI_633950_	0.174771	0.179768	0.0184352	0.0189925	0.0178371	0.0203062	0.0215138	0.0178491	0.016544	0.0182402	0.0188177	0.0229822	0.0200494	0.0170053	0.0194224	0.0185272	0.0180649	0.0182524	0.0192065	0.0137091	0.0136793	0	0.0139787	0.0199188	0.0177419	0.0170053	0.0147561	0.021313	0.01773	0.0169536	0.0171033	0.0174468	0.0179328	0.0181615	0.0169192	0.0180108	0.0171322	0.0174879	0.0180589	0.0161637	0.0164034	0.0167991	0.0168048	0.0165214	0.0166174	0.0158608	0.0174938	0.016197	0.0160697
PI_633949_	0.174408	0.178567	0.0186998	0.0196919	0.0182949	0.0204123	0.0208822	0.0187866	0.0151766	0.0184965	0.0180649	0.022835	0.0194416	0.0166797	0.0187804	0.0189112	0.0181313	0.0181494	0.0198083	0.0147613	0.0128624	0.0139787	0	0.0201873	0.0174585	0.0168162	0.0161693	0.0215417	0.0178312	0.0175349	0.0172599	0.0175998	0.0172773	0.0189049	0.0164203	0.017167	0.0175644	0.0178193	0.0177419	0.0165552	0.0166967	0.0152776	0.0165665	0.0164764	0.0174644	0.0168276	0.0178491	0.0164427	0.0162582
PI_142820_	0.173691	0.183134	0.018601	0.0209433	0.0170226	0.0193714	0.0206461	0.0192318	0.0186689	0.020115	0.0214236	0.0221122	0.0216323	0.0190427	0.0213613	0.0200429	0.020539	0.019137	0.0220623	0.0193587	0.0200494	0.0199188	0.0201873	0	0.0199058	0.0197759	0.0195953	0.0168619	0.0195311	0.0192002	0.0192825	0.0188738	0.0188053	0.0198667	0.0187246	0.0203725	0.0201019	0.0196983	0.0204456	0.019346	0.0189174	0.0194863	0.0196403	0.0193714	0.0190678	0.0188675	0.0201807	0.0188177	0.018423
PI_590614_	0.177782	0.181843	0.0194607	0.01898	0.0167934	0.0202665	0.0199971	0.017482	0.0159211	0.0177479	0.0171612	0.0227472	0.0188987	0.0156052	0.0173707	0.0168734	0.0169478	0.0168734	0.0187991	0.0176411	0.0177716	0.0177419	0.0174585	0.0199058	0	0.0162749	0.0171728	0.020539	0.016782	0.0160807	0.0164259	0.0170226	0.0171322	0.0173824	0.0158171	0.0171496	0.0163922	0.0171033	0.0171033	0.0164595	0.0162248	0.0155565	0.0164259	0.0162805	0.0160476	0.015768	0.016691	0.0151395	0.0152244
PI_467869_	0.177395	0.181421	0.0180589	0.0188364	0.0175467	0.0204456	0.0199775	0.0174938	0.0139185	0.0163419	0.0170399	0.0221835	0.018638	0.015315	0.0180348	0.0166683	0.0170976	0.016544	0.0182402	0.0176352	0.0180649	0.0170053	0.0168162	0.0197759	0.0162749	0	0.0169421	0.0208686	0.0169192	0.0154274	0.015465	0.015535	0.0156106	0.0160366	0.0151554	0.0167024	0.0167592	0.016691	0.0164483	0.015251	0.0151713	0.0153898	0.0162193	0.0151819	0.0158663	0.0151925	0.0164034	0.014803	0.0151501
PI_590838_	0.174771	0.175878	0.0181917	0.0187494	0.018083	0.0204989	0.0207538	0.0178014	0.016125	0.0182767	0.0192888	0.0231301	0.0195504	0.0170572	0.0185579	0.0175998	0.0178193	0.0173298	0.0183802	0.0158718	0.0164539	0.0147561	0.0161693	0.0195953	0.0171728	0.0169421	0	0.0204589	0.017736	0.0162359	0.0163922	0.0170456	0.0169766	0.0177419	0.016125	0.0175114	0.0172366	0.0181433	0.0179927	0.0163531	0.016009	0.017138	0.0170399	0.0164652	0.0165045	0.0160366	0.0177419	0.0159046	0.0161416
PI_142808_	0.177395	0.182699	0.0202401	0.0221264	0.0189237	0.0207403	0.0219205	0.0213061	0.0202797	0.0216254	0.0230782	0.0230265	0.0232939	0.0206528	0.0219064	0.0211206	0.0218923	0.0208416	0.0216533	0.0204855	0.0219276	0.021313	0.0215417	0.0168619	0.020539	0.0208686	0.0204589	0	0.0201347	0.0203791	0.0203924	0.0206999	0.0205189	0.0208686	0.0207672	0.0215765	0.0215069	0.0211891	0.0213751	0.0204389	0.0209093	0.0202599	0.0204922	0.0206394	0.0205189	0.0202929	0.0212234	0.0202797	0.0207066
PI_251042_	0.17663	0.181002	0.0190239	0.0199058	0.0181011	0.0203128	0.0202863	0.0179148	0.0167251	0.0184659	0.0179687	0.0229748	0.0198797	0.0163978	0.0180649	0.0171554	0.0182342	0.0179747	0.0196468	0.0177419	0.0187804	0.01773	0.0178312	0.0195311	0.016782	0.0169192	0.017736	0.0201347	0	0.0164146	0.01664	0.016674	0.0167422	0.0181736	0.0167081	0.018095	0.0171612	0.0176471	0.0179687	0.0160421	0.0168848	0.0158772	0.0163475	0.0171844	0.0165665	0.0160366	0.0175349	0.0166457	0.0162081
Brigitta__	0.175878	0.182699	0.0179567	0.0182524	0.0166174	0.0195696	0.0192065	0.0168505	0.0133205	0.0164652	0.0177419	0.0218288	0.0186627	0.0152244	0.0178491	0.0161582	0.0166174	0.0163754	0.0189299	0.0173941	0.0171207	0.0169536	0.0175349	0.0192002	0.0160807	0.0154274	0.0162359	0.0203791	0.0164146	0	0.0134967	0.0147405	0.0152031	0.016381	0.0146782	0.0161028	0.0157082	0.0158226	0.0149181	0.014777	0.0151183	0.0149076	0.015283	0.0149549	0.0141401	0.0140039	0.0154059	0.0140039	0.0143078
Esperanza_	0.175506	0.180587	0.0178133	0.0179268	0.0162582	0.0193587	0.0189174	0.0161084	0.011251	0.0160366	0.0171844	0.0219347	0.0170226	0.0151342	0.0178431	0.015839	0.0173006	0.016125	0.0192761	0.0176352	0.0169192	0.0171033	0.0172599	0.0192825	0.0164259	0.015465	0.0163922	0.0203924	0.01664	0.0134967	0	0.0139235	0.0140542	0.0153524	0.0140996	0.0153898	0.0133059	0.0156214	0.0137041	0.0144922	0.0147509	0.0155565	0.0156973	0.0148867	0.0142416	0.0142467	0.0151607	0.0135558	0.0133693
Malvina___	0.173691	0.180587	0.0184352	0.0188738	0.0183863	0.0203459	0.0202335	0.0173648	0.0144768	0.0167535	0.018368	0.0220055	0.0191434	0.0157245	0.0179867	0.0169306	0.0174761	0.017138	0.0191181	0.0175232	0.0174938	0.0174468	0.0175998	0.0188738	0.0170226	0.015535	0.0170456	0.0206999	0.016674	0.0147405	0.0139235	0	0.0137836	0.0157082	0.0157408	0.017196	0.0163028	0.0165665	0.0153363	0.0158608	0.0158171	0.0155727	0.0155619	0.0156702	0.0161693	0.015616	0.0165891	0.0148239	0.0152936
Ludwina_KW	0.174771	0.179768	0.0188177	0.0188426	0.0173298	0.0202533	0.0195311	0.0172018	0.0130397	0.017289	0.0178969	0.022406	0.0191497	0.0155134	0.0181796	0.016544	0.0171265	0.0168848	0.0188239	0.0176293	0.0177597	0.0179328	0.0172773	0.0188053	0.0171322	0.0156106	0.0169766	0.0205189	0.0167422	0.0152031	0.0140542	0.0137836	0	0.0160586	0.0147822	0.016657	0.0160918	0.0166287	0.0156376	0.0154327	0.0158171	0.0148657	0.015998	0.0160531	0.0151395	0.0151183	0.016197	0.0149601	0.0149706
Pauletta__	0.172288	0.183134	0.0188115	0.0189925	0.0179088	0.0199971	0.0198083	0.0184904	0.014777	0.0168334	0.0185826	0.0226742	0.0193969	0.016674	0.0187618	0.0171322	0.0182645	0.0171207	0.0191118	0.0181373	0.0182402	0.0181615	0.0189049	0.0198667	0.0173824	0.0160366	0.0177419	0.0208686	0.0181736	0.016381	0.0153524	0.0157082	0.0160586	0	0.0154274	0.0171902	0.0166287	0.0176826	0.016482	0.0162193	0.0148553	0.0168848	0.0173181	0.015235	0.015965	0.0153631	0.0166457	0.0150127	0.015976
Evelina___	0.173691	0.181002	0.0176057	0.0174116	0.0162026	0.0194033	0.0191686	0.0161637	0.0126677	0.0165102	0.0160586	0.0215835	0.0174058	0.015251	0.0176826	0.0158608	0.0174703	0.0166117	0.0184904	0.0170111	0.0174761	0.0169192	0.0164203	0.0187246	0.0158171	0.0151554	0.016125	0.0207672	0.0167081	0.0146782	0.0140996	0.0157408	0.0147822	0.0154274	0	0.0153898	0.0150654	0.0149811	0.015166	0.0150919	0.0145385	0.0149601	0.0161084	0.0144716	0.0148082	0.0144357	0.015508	0.0141654	0.0139035
Laetitia__	0.175506	0.180176	0.0186875	0.018737	0.0168734	0.0206461	0.0201939	0.0177954	0.0147613	0.0168334	0.0183802	0.0233313	0.0178491	0.0167706	0.0186319	0.0171612	0.0184904	0.0169766	0.0192318	0.0182281	0.0168105	0.0180108	0.017167	0.0203725	0.0171496	0.0167024	0.0175114	0.0215765	0.018095	0.0161028	0.0153898	0.017196	0.016657	0.0171902	0.0153898	0	0.0164708	0.0170399	0.0165383	0.0163195	0.0162081	0.0141553	0.0150127	0.0162582	0.0166117	0.0159595	0.0173181	0.0156485	0.0160642
Vivianna_K	0.177782	0.180176	0.0192888	0.0187308	0.0174996	0.0206797	0.0202137	0.0174468	0.0139687	0.0179388	0.0182342	0.022616	0.018737	0.0163642	0.0188115	0.0173356	0.0180168	0.0177063	0.0198407	0.0178789	0.0181071	0.0171322	0.0175644	0.0201019	0.0163922	0.0167592	0.0172366	0.0215069	0.0171612	0.0157082	0.0133059	0.0163028	0.0160918	0.0166287	0.0150654	0.0164708	0	0.0169421	0.0162749	0.0154865	0.0155673	0.0161915	0.0162805	0.0162805	0.0156539	0.0153363	0.0168676	0.0155134	0.0154381
Gerty_KWS_	0.174771	0.180587	0.0189237	0.019621	0.0173006	0.0205925	0.0200167	0.0172599	0.0151395	0.0170399	0.0177538	0.0230191	0.0183436	0.0162693	0.0181554	0.0175114	0.0177241	0.0179807	0.0198927	0.0169478	0.0179388	0.0174879	0.0178193	0.0196983	0.0171033	0.016691	0.0181433	0.0211891	0.0176471	0.0158226	0.0156214	0.0165665	0.0166287	0.0176826	0.0149811	0.0170399	0.0169421	0	0.0164933	0.0164034	0.0163754	0.0157571	0.0167763	0.016197	0.0160531	0.0155296	0.0169651	0.0154327	0.0154542
Beretta___	0.177395	0.178567	0.0195311	0.0193778	0.0175998	0.0209229	0.020559	0.0183558	0.0127672	0.0175998	0.0176471	0.0233687	0.0185272	0.0164034	0.0181071	0.0171149	0.0184965	0.0178849	0.020539	0.0179687	0.0179388	0.0180589	0.0177419	0.0204456	0.0171033	0.0164483	0.0179927	0.0213751	0.0179687	0.0149181	0.0137041	0.0153363	0.0156376	0.016482	0.015166	0.0165383	0.0162749	0.0164933	0	0.0161139	0.0161028	0.0159375	0.0168619	0.0154596	0.0154435	0.0153363	0.0163363	0.0146989	0.0151236
Kopernikus	0.173691	0.183134	0.0177657	0.0186072	0.0170687	0.0200363	0.0196468	0.0168562	0.0142162	0.0170918	0.0171728	0.0218993	0.0183436	0.0154166	0.0175821	0.0160918	0.0165271	0.0162081	0.018601	0.0174585	0.0169192	0.0161637	0.0165552	0.019346	0.0164595	0.015251	0.0163531	0.0204389	0.0160421	0.014777	0.0144922	0.0158608	0.0154327	0.0162193	0.0150919	0.0163195	0.0154865	0.0164034	0.0161139	0	0.0131748	0.0145747	0.0136744	0.0131555	0.0129341	0.0120023	0.013541	0.013006	0.0120757
Kuehn_____	0.174771	0.180176	0.0172308	0.0186319	0.0170802	0.0199123	0.0197436	0.0170111	0.0140794	0.0164652	0.017324	0.0223772	0.0181796	0.0155242	0.0178252	0.016409	0.0168562	0.016657	0.0185088	0.0172192	0.0172482	0.0164034	0.0166967	0.0189174	0.0162248	0.0151713	0.016009	0.0209093	0.0168848	0.0151183	0.0147509	0.0158171	0.0158171	0.0148553	0.0145385	0.0162081	0.0155673	0.0163754	0.0161028	0.0131748	0	0.0149969	0.014585	0.0105347	0.013724	0.01281	0.0125358	0.0120344	0.0120849
Premiere__	0.173336	0.179768	0.0181554	0.0180048	0.0167251	0.0196275	0.019416	0.0170918	0.0142874	0.0170111	0.0173181	0.0221122	0.0189675	0.015422	0.0175762	0.0167763	0.017086	0.0168105	0.0184965	0.0160421	0.0166174	0.0167991	0.0152776	0.0194863	0.0155565	0.0153898	0.017138	0.0202599	0.0158772	0.0149076	0.0155565	0.0155727	0.0148657	0.0168848	0.0149601	0.0141553	0.0161915	0.0157571	0.0159375	0.0145747	0.0149969	0	0.0120482	0.0145953	0.014616	0.0142874	0.015283	0.0142365	0.0146834
Timur_____	0.177011	0.180587	0.0181252	0.019049	0.0177419	0.0200953	0.0198602	0.0175526	0.0153257	0.0182099	0.0182767	0.0230931	0.0192255	0.0165102	0.0181252	0.0165496	0.0177895	0.0176057	0.0189174	0.0168105	0.0169766	0.0168048	0.0165665	0.0196403	0.0164259	0.0162193	0.0170399	0.0204922	0.0163475	0.015283	0.0156973	0.0155619	0.015998	0.0173181	0.0161084	0.0150127	0.0162805	0.0167763	0.0168619	0.0136744	0.014585	0.0120482	0	0.0142314	0.0150127	0.0143896	0.0152191	0.0148762	0.0145695
Charly____	0.175506	0.177782	0.0173999	0.018423	0.0164315	0.0196983	0.0194097	0.0173707	0.0135016	0.0155943	0.0173123	0.0222407	0.0177122	0.015976	0.0176293	0.0169421	0.0172832	0.0165383	0.0185887	0.0173707	0.0168105	0.0165214	0.0164764	0.0193714	0.0162805	0.0151819	0.0164652	0.0206394	0.0171844	0.0149549	0.0148867	0.0156702	0.0160531	0.015235	0.0144716	0.0162582	0.0162805	0.016197	0.0154596	0.0131555	0.0105347	0.0145953	0.0142314	0	0.014019	0.0129102	0.0112599	0.011648	0.0128386
Achat_____	0.173691	0.177782	0.0177122	0.0184108	0.016782	0.0198148	0.0196854	0.0169881	0.0136545	0.0169249	0.0169823	0.0220623	0.0189487	0.0156431	0.0177419	0.0160366	0.0165383	0.0162749	0.0189737	0.0171322	0.0173356	0.0166174	0.0174644	0.0190678	0.0160476	0.0158663	0.0165045	0.0205189	0.0165665	0.0141401	0.0142416	0.0161693	0.0151395	0.015965	0.0148082	0.0166117	0.0156539	0.0160531	0.0154435	0.0129341	0.013724	0.014616	0.0150127	0.014019	0	0.00993767	0.0141959	0.0126866	0.0118881
Artus_____	0.169604	0.181421	0.0170399	0.0183558	0.0165552	0.0194288	0.0194033	0.0164371	0.0134231	0.0166797	0.0167592	0.0217655	0.0183193	0.0149601	0.0178014	0.0159925	0.0164146	0.0162248	0.0181675	0.0169249	0.0162861	0.0158608	0.0168276	0.0188675	0.015768	0.0151925	0.0160366	0.0202929	0.0160366	0.0140039	0.0142467	0.015616	0.0151183	0.0153631	0.0144357	0.0159595	0.0153363	0.0155296	0.0153363	0.0120023	0.01281	0.0142874	0.0143896	0.0129102	0.00993767	0	0.0131071	0.0115761	0.0115044
Kleist____	0.175506	0.178964	0.0184781	0.0193523	0.0174938	0.0207268	0.0202665	0.0172541	0.0145282	0.0173999	0.018095	0.0225651	0.0190804	0.0165327	0.0180649	0.0167991	0.0179927	0.0168848	0.0197889	0.0180529	0.0176411	0.0174938	0.0178491	0.0201807	0.016691	0.0164034	0.0177419	0.0212234	0.0175349	0.0154059	0.0151607	0.0165891	0.016197	0.0166457	0.015508	0.0173181	0.0168676	0.0169651	0.0163363	0.013541	0.0125358	0.015283	0.0152191	0.0112599	0.0141959	0.0131071	0	0.0124514	0.0132767
Brix______	0.174771	0.182269	0.0168276	0.0177538	0.015987	0.0190364	0.0189237	0.0161028	0.0128053	0.0158718	0.0167649	0.0217444	0.0177776	0.0149706	0.0175939	0.0157844	0.016623	0.0157735	0.0181011	0.0170341	0.0161305	0.016197	0.0164427	0.0188177	0.0151395	0.014803	0.0159046	0.0202797	0.0166457	0.0140039	0.0135558	0.0148239	0.0149601	0.0150127	0.0141654	0.0156485	0.0155134	0.0154327	0.0146989	0.013006	0.0120344	0.0142365	0.0148762	0.011648	0.0126866	0.0115761	0.0124514	0	0.0121632
Barents___	0.17026	0.179364	0.0170226	0.0179988	0.0163642	0.0193778	0.0187494	0.0157136	0.0130927	0.0161915	0.0163084	0.0213475	0.0173006	0.0149549	0.0171554	0.0158116	0.0158882	0.01602	0.0180709	0.0168048	0.0163586	0.0160697	0.0162582	0.018423	0.0152244	0.0151501	0.0161416	0.0207066	0.0162081	0.0143078	0.0133693	0.0152936	0.0149706	0.015976	0.0139035	0.0160642	0.0154381	0.0154542	0.0151236	0.0120757	0.0120849	0.0146834	0.0145695	0.0128386	0.0118881	0.0115044	0.0132767	0.0121632	0
SY_Probus_	0.174771	0.177395	0.0188613	0.0188488	0.0176293	0.0202863	0.0202137	0.0178431	0.0143947	0.0172482	0.0179388	0.0226305	0.0189925	0.0161693	0.0184965	0.0174644	0.0177776	0.0174703	0.0188177	0.0186257	0.0185826	0.0177241	0.0173006	0.0206193	0.016902	0.0157245	0.016482	0.021493	0.018077	0.0159266	0.0157626	0.0165158	0.0161084	0.0163698	0.0145385	0.0170976	0.0165665	0.0170629	0.0163028	0.0157353	0.0160145	0.0157735	0.0172192	0.015998	0.0148448	0.0150707	0.017196	0.014803	0.0153257
Oxalide___	0.175506	0.178964	0.0186134	0.0190615	0.0175408	0.019448	0.0202929	0.0176648	0.0139035	0.0171438	0.0181071	0.0227911	0.0187556	0.0165496	0.0180468	0.0161804	0.0181313	0.0172366	0.0196017	0.0171496	0.0177835	0.0177004	0.0173123	0.0193905	0.0167592	0.016782	0.0168848	0.0210181	0.0171033	0.0155727	0.0153577	0.0160476	0.0156485	0.0158827	0.0151978	0.0169881	0.0165835	0.0164315	0.01664	0.0159595	0.0155188	0.0151448	0.0159156	0.0154811	0.0151713	0.0148239	0.0157082	0.0141705	0.0147978
Contenta__	0.175137	0.186292	0.0190741	0.0201084	0.0184108	0.0210454	0.0204389	0.0185333	0.0153738	0.0170399	0.0188862	0.0229379	0.0187432	0.0166344	0.019049	0.0170687	0.0183986	0.0180589	0.0193396	0.0183375	0.0182281	0.0175762	0.0183375	0.0205925	0.016657	0.0160642	0.0181071	0.0217304	0.0179867	0.0156106	0.0155403	0.0172076	0.0169708	0.0168734	0.0165665	0.016691	0.0174703	0.0171265	0.0171554	0.0163475	0.0157408	0.0165496	0.017167	0.0157898	0.0157082	0.0156052	0.0169077	0.015719	0.0155727
Nero______	0.172984	0.176252	0.0179208	0.0180228	0.0173531	0.0193842	0.0195247	0.0170053	0.0140593	0.0168562	0.0172076	0.0215695	0.0188613	0.0154596	0.0172366	0.0162026	0.0171902	0.016409	0.0189362	0.0167763	0.0168448	0.0170629	0.0170514	0.0193142	0.0163363	0.0158663	0.0168334	0.020774	0.0169306	0.0154166	0.014585	0.0156702	0.0158116	0.0157462	0.0150232	0.0166513	0.0161804	0.0163475	0.0163642	0.0150866	0.0156973	0.0148344	0.01602	0.0154435	0.0150654	0.0148082	0.0161859	0.0140996	0.0144614
Monsun____	0.17663	0.182699	0.0191307	0.0190364	0.0176411	0.0198602	0.0204522	0.0176352	0.0145695	0.01773	0.0178073	0.0222479	0.0188551	0.016544	0.0189112	0.0172773	0.0180649	0.0177122	0.0195311	0.0178969	0.018095	0.017653	0.0183193	0.019984	0.0170283	0.0166854	0.0172541	0.0215277	0.0175055	0.0159815	0.015315	0.0170456	0.0165271	0.0164764	0.0151448	0.0173181	0.0169077	0.0169192	0.0163195	0.0162026	0.0165722	0.0160366	0.0173999	0.0163084	0.0154757	0.015422	0.0171207	0.0148135	0.0155889
Punkta____	0.178173	0.184461	0.0169651	0.0164539	0.0158116	0.0184659	0.0184047	0.0159046	0.0126819	0.0156431	0.0160807	0.0210932	0.0176885	0.0145334	0.0161693	0.0154274	0.0162526	0.0154757	0.0168963	0.0162304	0.0161527	0.0155457	0.0161028	0.018301	0.0153043	0.0142568	0.0145231	0.0198862	0.0154327	0.0142263	0.0132816	0.0142925	0.0142467	0.0146471	0.0126772	0.0150971	0.0142772	0.0152616	0.0148919	0.0141654	0.0139436	0.0141705	0.0152936	0.0143844	0.0137737	0.0138985	0.0154596	0.0127577	0.0136397
Cardamone_	0.175878	0.179768	0.0182099	0.0182767	0.0175703	0.0203062	0.0196983	0.0172308	0.0141098	0.016782	0.0176293	0.0225797	0.0178431	0.0153524	0.0179328	0.0164371	0.0168219	0.0162749	0.0190552	0.0166174	0.0168276	0.0170976	0.0169249	0.0190804	0.0162805	0.015422	0.0165102	0.0208483	0.0164315	0.0145798	0.0139837	0.0152244	0.0150074	0.0152244	0.0149549	0.0161859	0.0157027	0.0158772	0.0153043	0.013724	0.0132816	0.0144922	0.0143333	0.0136199	0.0136496	0.0132573	0.0146108	0.0139386	0.0132039
Armesa____	0.171602	0.180587	0.0174585	0.0173648	0.0166854	0.0186875	0.0194543	0.0159046	0.0131748	0.0165383	0.0164652	0.0215138	0.0179807	0.0148971	0.0168619	0.015976	0.0169708	0.0161915	0.0186627	0.0169766	0.0157408	0.0167592	0.0158335	0.0189737	0.0156485	0.0154006	0.0163251	0.020559	0.0166287	0.0141148	0.0137836	0.0150391	0.0150127	0.0150919	0.0140341	0.0157136	0.0158335	0.0154488	0.0155727	0.0139335	0.0144871	0.0138036	0.0145437	0.01441	0.0141806	0.0134378	0.0142568	0.0125828	0.0132913
SY_Belana_	0.180176	0.180176	0.0182099	0.0192698	0.018089	0.0203592	0.0201216	0.0173999	0.0148605	0.017359	0.0177776	0.0223484	0.0191118	0.0159375	0.0182342	0.0165214	0.0177419	0.0175232	0.0180529	0.0177954	0.017289	0.017324	0.0175644	0.0198797	0.016197	0.0155727	0.0166174	0.0209297	0.0174351	0.0154274	0.0152776	0.015719	0.0158992	0.016197	0.0149391	0.0162026	0.0162861	0.0169192	0.0167592	0.0159595	0.0152776	0.0157789	0.0163642	0.0155296	0.0153203	0.0148553	0.0161693	0.0141199	0.0148867
Rasta_____	0.176252	0.180587	0.0197113	0.0197177	0.018706	0.0210454	0.0209841	0.0184842	0.0148867	0.0178073	0.0187246	0.0227618	0.0190113	0.0165835	0.0191434	0.0172599	0.0181857	0.0172773	0.0196983	0.0188862	0.0177004	0.0186566	0.0176293	0.0206864	0.0177419	0.0167308	0.018423	0.0223772	0.0177122	0.015965	0.0157735	0.0166683	0.0162304	0.0173298	0.015987	0.017196	0.017653	0.0177657	0.0166513	0.0157408	0.0164315	0.015465	0.0164933	0.0162972	0.0155296	0.0153577	0.0170226	0.0158116	0.0155727
PI_628755_	0.175878	0.180176	0.0178312	0.0192698	0.0174761	0.0202533	0.0205256	0.0177657	0.0153043	0.0173531	0.0194033	0.0224204	0.01975	0.0169077	0.0188613	0.0174938	0.0179029	0.0168448	0.0183558	0.0166854	0.0157245	0.0161582	0.0165552	0.0195247	0.0172657	0.0163698	0.015535	0.0200625	0.0181675	0.0157027	0.0159595	0.016482	0.0167535	0.0168276	0.0166004	0.0167081	0.0172715	0.0183619	0.0179567	0.0157245	0.0164203	0.0164315	0.0165948	0.0160311	0.0157245	0.0155457	0.0167194	0.0150549	0.0158226
EL-A015030	0.176252	0.180587	0.0205456	0.0202996	0.0192318	0.0217163	0.0222981	0.0191875	0.0170283	0.0193651	0.0192571	0.0245337	0.0199253	0.0182402	0.0201544	0.0189862	0.0193651	0.0187556	0.0198407	0.0195247	0.01898	0.0191623	0.0190176	0.0216883	0.0179747	0.0174292	0.0182767	0.0225216	0.0189675	0.0178193	0.0173824	0.0181675	0.0191749	0.0187866	0.0173882	0.0186134	0.0191812	0.018472	0.0186134	0.0182099	0.0180468	0.0178193	0.0190113	0.0178312	0.0181131	0.0172657	0.01898	0.0171612	0.0177538
PI_664912_	0.173691	0.180587	0.0195439	0.0204855	0.0192191	0.0211891	0.0210659	0.0186875	0.016657	0.0183436	0.0196532	0.0230931	0.0197694	0.0171265	0.0185702	0.0186072	0.0176707	0.0178789	0.0199514	0.0176175	0.0190615	0.017482	0.0179268	0.0207133	0.018472	0.016657	0.0174292	0.0216813	0.0178073	0.017482	0.0173648	0.0170168	0.0175055	0.018301	0.0168448	0.0185579	0.0185211	0.0179567	0.0181675	0.0173181	0.0166797	0.0170168	0.0180048	0.0169192	0.0177004	0.0172948	0.0186504	0.0168334	0.0171786
EL-A022469	0.175137	0.176252	0.0193905	0.0194352	0.0179268	0.0205323	0.0211891	0.0176057	0.0147561	0.0175998	0.0185949	0.0231524	0.0198862	0.0170283	0.0186875	0.0177122	0.0177954	0.0174703	0.019005	0.0186319	0.0182584	0.017867	0.0179029	0.0202401	0.0170687	0.0166061	0.0167763	0.0216254	0.0175998	0.0163531	0.0160255	0.016782	0.016482	0.0176471	0.0161139	0.0170629	0.0170918	0.0174703	0.0171554	0.0166854	0.0160973	0.0164876	0.0170802	0.0164146	0.0162137	0.016125	0.0173941	0.0148553	0.0155619
EL-A022806	0.176252	0.181421	0.0201084	0.0205056	0.0180589	0.0211343	0.0207942	0.0191244	0.0157462	0.0184291	0.0185702	0.0231896	0.020326	0.0179867	0.0191497	0.0188488	0.0192761	0.0186134	0.0199579	0.0192381	0.0189362	0.0179867	0.0184781	0.0209297	0.0178849	0.0163698	0.0185826	0.0223628	0.018737	0.0175055	0.0175232	0.0178193	0.0176175	0.018083	0.0169077	0.0183132	0.0180048	0.0184781	0.0177063	0.0168619	0.0171033	0.0167991	0.0176826	0.0169708	0.0166117	0.016544	0.0178371	0.016544	0.0164259
EL-A024961	0.171263	0.179364	0.0229822	0.0226742	0.0217304	0.0244241	0.0239829	0.0224782	0.0203791	0.0228277	0.0219913	0.0251526	0.0237537	0.0212716	0.0224493	0.0213337	0.0221621	0.0202599	0.0224782	0.0219772	0.0218923	0.0218923	0.0225651	0.0234738	0.021313	0.0211617	0.0209977	0.0239829	0.0221407	0.021148	0.0211	0.021382	0.021382	0.0206327	0.0213061	0.0220623	0.0221764	0.0222407	0.0221335	0.0211137	0.0212647	0.0217725	0.0218077	0.0215974	0.0209773	0.0207807	0.0220623	0.0207403	0.0205523
PI_664922_	0.173336	0.180176	0.0186813	0.0189112	0.0173999	0.0198083	0.0199188	0.0171438	0.0147145	0.0173065	0.0177419	0.0226669	0.019093	0.0160863	0.0165609	0.0167934	0.017086	0.0170802	0.0184842	0.0178133	0.0182099	0.0171786	0.017196	0.0195439	0.0168905	0.0166344	0.016623	0.0208754	0.0172832	0.0164539	0.015299	0.0155403	0.0152936	0.01664	0.0151342	0.0170168	0.0175939	0.0164483	0.0164708	0.0157027	0.0158499	0.0163978	0.0170918	0.0157299	0.0163195	0.0154703	0.0163531	0.0149549	0.0154327
PI_355963_	0.177011	0.181002	0.0224782	0.0227911	0.0205456	0.0226014	0.0236853	0.0216953	0.0205122	0.0218711	0.0226451	0.0241523	0.0230708	0.0202599	0.0226596	0.0210386	0.0216883	0.0206126	0.0231301	0.0220908	0.0216114	0.0215904	0.0219488	0.0217023	0.0211822	0.0210318	0.0217234	0.0226815	0.0218429	0.0209433	0.0208957	0.0211754	0.021148	0.021313	0.0210386	0.0214167	0.0218006	0.0221122	0.0220623	0.0203924	0.0207807	0.0206595	0.0206126	0.0206999	0.020419	0.0203658	0.0212097	0.0203658	0.0202731
EL-A027149	0.174048	0.178567	0.0185887	0.0192065	0.0179508	0.0206059	0.0209637	0.0178014	0.0158663	0.0186257	0.0189362	0.0226305	0.0195183	0.0170802	0.0179328	0.017482	0.0181313	0.0169708	0.0191686	0.0176116	0.0176885	0.0172657	0.0181252	0.0197113	0.0166627	0.0160366	0.0160973	0.0206126	0.0174409	0.0159595	0.0164203	0.0159815	0.0172192	0.0177954	0.016409	0.016381	0.0173065	0.0177063	0.0174585	0.016197	0.0163531	0.0155727	0.015535	0.0166344	0.0160642	0.015943	0.0169478	0.0153203	0.0158992
PI_664923_	0.173336	0.177395	0.0199775	0.0197824	0.0190741	0.0218711	0.0218358	0.0184536	0.015719	0.0192825	0.0184352	0.0236929	0.0199579	0.0172948	0.0195696	0.0185887	0.0192825	0.0189988	0.01975	0.0192888	0.0187308	0.0186689	0.0180468	0.0215347	0.0178193	0.0168619	0.0188551	0.0225797	0.0183802	0.0174468	0.0168848	0.0171438	0.0169823	0.0183986	0.0161305	0.0183619	0.0183314	0.018089	0.0181675	0.0176057	0.0174644	0.0170802	0.0181011	0.0173999	0.0170168	0.0167194	0.0183132	0.0164595	0.0167024
EL-A027154	0.175878	0.182269	0.021313	0.0219842	0.0202665	0.0227472	0.0218147	0.0201084	0.018423	0.0211617	0.0208213	0.0250085	0.0212578	0.0188675	0.0198993	0.0194288	0.0198732	0.0192825	0.0215208	0.0191623	0.0202137	0.0197306	0.0205791	0.0210249	0.0186566	0.0185579	0.0180108	0.022041	0.0195311	0.0190678	0.0186998	0.01898	0.0194097	0.019346	0.0189612	0.0201019	0.0192698	0.0198927	0.0200167	0.0184169	0.0181554	0.0189612	0.019137	0.0184781	0.0188862	0.0179988	0.0189612	0.0181796	0.0184842
EL-A029686	0.173336	0.179768	0.0168105	0.0181131	0.0165665	0.0191181	0.0197759	0.016409	0.0144203	0.0172308	0.0173824	0.0211343	0.0181554	0.015299	0.0174351	0.0159156	0.0167535	0.0157353	0.0183802	0.0163642	0.0153043	0.0150443	0.0155619	0.0182463	0.0160918	0.0149811	0.0151342	0.0195119	0.0162415	0.0152404	0.0149338	0.0155997	0.0156756	0.0157517	0.0148657	0.0156431	0.0160035	0.0165496	0.0172192	0.014554	0.0146989	0.0154757	0.0154381	0.0150232	0.0150602	0.0143947	0.0156431	0.0141047	0.0144973
PI_664914_	0.177011	0.184014	0.0218288	0.0226888	0.0214097	0.0231153	0.0228497	0.0213268	0.0183497	0.0211822	0.0216813	0.0247937	0.0220766	0.0193206	0.0220481	0.020673	0.0202401	0.0200036	0.0223556	0.0200298	0.0193333	0.0201084	0.0198472	0.0225579	0.0201413	0.0193587	0.0196725	0.0232491	0.0211343	0.0191056	0.0194416	0.0197306	0.0195439	0.0205925	0.0190615	0.0209161	0.0203857	0.0204389	0.0202005	0.0194097	0.0194991	0.0199709	0.020626	0.0189487	0.0197306	0.0193587	0.0195953	0.0188053	0.0191181
EL-A120001	0.172984	0.182699	0.0191244	0.0197177	0.0181433	0.0209297	0.0206059	0.0185949	0.0160642	0.0185395	0.0194033	0.023279	0.0203924	0.0171091	0.0196854	0.0185702	0.0189549	0.0182281	0.0206663	0.0177241	0.0184781	0.017855	0.0184659	0.019621	0.017867	0.0171844	0.0180468	0.0211685	0.0183802	0.0168391	0.017225	0.017289	0.0171554	0.0175408	0.0166117	0.0183436	0.0178252	0.0175998	0.0179088	0.0165778	0.0169364	0.0168963	0.0174938	0.0168334	0.0173999	0.0167535	0.0179867	0.0161139	0.0170399
EL-A120026	0.176252	0.181002	0.0202533	0.0211274	0.0197371	0.0229306	0.0226087	0.0198993	0.0182342	0.0200167	0.0198407	0.0246201	0.0210591	0.0185579	0.0209977	0.0195439	0.0200036	0.0194927	0.0203194	0.019346	0.0201216	0.019093	0.0196017	0.0214167	0.0194863	0.0181796	0.0188987	0.0229822	0.0200298	0.0189549	0.0192635	0.0197113	0.019346	0.0197177	0.0185518	0.0198993	0.0201742	0.0198993	0.020419	0.01888	0.0178849	0.0193969	0.0192888	0.0183986	0.0184965	0.0180228	0.019049	0.0179747	0.0181494
EL-A120027	0.173691	0.184912	0.0179687	0.0194735	0.0181011	0.0196082	0.0195953	0.0180228	0.0166457	0.0181554	0.0193269	0.0224565	0.020326	0.0166797	0.0192255	0.0176175	0.0174879	0.0175467	0.0189424	0.0182949	0.0184965	0.0182463	0.0185456	0.0194735	0.0171438	0.0168105	0.0168162	0.0205456	0.0176057	0.0168276	0.0167024	0.017138	0.0171728	0.018083	0.0174409	0.0179567	0.0178969	0.0183375	0.0185272	0.0168905	0.0165552	0.0167934	0.0171728	0.0171496	0.0169996	0.016691	0.0177063	0.016136	0.0163251
EL-A120035	0.178964	0.184912	0.0198797	0.0209365	0.0194033	0.0220837	0.0211891	0.0188239	0.0165665	0.0199253	0.019093	0.0232865	0.0212647	0.0174409	0.0195439	0.0183924	0.0188239	0.0186257	0.0197306	0.0176707	0.0198602	0.0177835	0.0188488	0.020889	0.018768	0.0172832	0.0181494	0.0222479	0.0181433	0.0177122	0.0180168	0.017855	0.0178312	0.0185272	0.0171786	0.0193333	0.0184536	0.0177479	0.0184842	0.0172018	0.0178969	0.0181373	0.0185949	0.0181615	0.0174116	0.0171322	0.0182463	0.0168276	0.0171728
EL-A120036	0.173336	0.182269	0.0215626	0.0226305	0.0210386	0.0240059	0.0229969	0.0208145	0.017653	0.0210113	0.0209637	0.0254922	0.021382	0.0190615	0.0217444	0.0184842	0.0202071	0.0203592	0.0212166	0.0202996	0.0203592	0.0200363	0.0211617	0.0224999	0.0197953	0.0190804	0.0207875	0.0230782	0.0202533	0.018095	0.0188177	0.019763	0.0193142	0.0194416	0.0188613	0.020626	0.0201413	0.0197371	0.019679	0.017861	0.0183863	0.0194991	0.0197824	0.0186813	0.0165948	0.0166004	0.0177122	0.0170745	0.0173006
EL-A120037	0.177395	0.180587	0.021382	0.0227838	0.0211822	0.0237765	0.0235945	0.0208822	0.0172192	0.0211343	0.0203592	0.0258032	0.0217374	0.0194671	0.0204389	0.0198732	0.0205791	0.020828	0.0217866	0.0189737	0.0200363	0.0192952	0.0185211	0.0235416	0.0202401	0.0184291	0.0203592	0.0246358	0.0205925	0.0193587	0.0189424	0.019137	0.0188177	0.0196919	0.0179388	0.0201084	0.0198343	0.0186566	0.019156	0.0184047	0.0186937	0.0185333	0.0184047	0.0186627	0.0190993	0.0180348	0.0190615	0.0179627	0.0183863
EL-A121898	0.172288	0.179768	0.0180529	0.0190364	0.0175055	0.0206931	0.0205724	0.0166287	0.0150232	0.0176826	0.0176057	0.0227764	0.0182949	0.0163307	0.0176826	0.0164483	0.0174116	0.016674	0.0186195	0.017736	0.0169478	0.016409	0.0171438	0.0190615	0.0168963	0.015987	0.0153363	0.0202137	0.0166967	0.0156376	0.0150391	0.0165271	0.0159046	0.0171554	0.0159485	0.0166457	0.0168619	0.0167991	0.0164989	0.0144819	0.015719	0.0157735	0.0157408	0.0160918	0.014803	0.0143998	0.0154113	0.0144819	0.0147509
EL-A133848	0.169931	0.178964	0.0188987	0.0200167	0.0189988	0.0208957	0.0196403	0.018768	0.015113	0.0176411	0.019346	0.0234062	0.0201939	0.0170802	0.0200298	0.0184659	0.0181071	0.0183132	0.0205323	0.0183802	0.0181011	0.0194033	0.0186072	0.0198083	0.0176352	0.0166967	0.0181796	0.0215486	0.0186751	0.0168448	0.0161305	0.0168105	0.0164876	0.017529	0.0172366	0.0187742	0.0187991	0.0181071	0.0170111	0.0172308	0.0176589	0.0170802	0.018077	0.0172366	0.0168219	0.0166061	0.0173765	0.0160421	0.0161637
EL-A141296	0.175878	0.181002	0.0212028	0.0223988	0.0202071	0.0224855	0.0223556	0.0204922	0.0190867	0.0205724	0.0212303	0.0240213	0.0223268	0.0186319	0.0202137	0.019576	0.0202401	0.0195889	0.0212303	0.0195183	0.020889	0.0195055	0.0205323	0.0213959	0.0199971	0.0193905	0.0196403	0.0222193	0.0196725	0.0195953	0.0197694	0.0199123	0.0198602	0.020115	0.0196403	0.0206461	0.0200691	0.0203924	0.0212854	0.0194416	0.019416	0.0198862	0.0202071	0.0190993	0.0186937	0.019093	0.0200822	0.0187804	0.0192635
EL-A141300	0.175137	0.182269	0.0200953	0.0204789	0.0198797	0.0221407	0.0219842	0.019156	0.017086	0.0198862	0.0197889	0.0237157	0.0204922	0.0182524	0.019049	0.0189299	0.0196403	0.0193079	0.0198278	0.0185211	0.0182645	0.0179627	0.0180348	0.0211617	0.0182828	0.0179988	0.0187308	0.0225942	0.0189988	0.0183741	0.0179567	0.0188177	0.0187556	0.0187494	0.0178073	0.0191812	0.0183314	0.0187804	0.0182767	0.017324	0.01773	0.0178789	0.018423	0.0175232	0.0178969	0.0173648	0.0188987	0.0173941	0.0169134
EL-A141304	0.179768	0.179768	0.0213337	0.0206126	0.0197048	0.0219276	0.0222336	0.0196339	0.0172832	0.0201676	0.019576	0.0242219	0.0208551	0.0190615	0.0197824	0.0193651	0.0199318	0.019137	0.0193142	0.0201742	0.0202929	0.0202335	0.019763	0.0219559	0.0186319	0.0181675	0.0179927	0.0227911	0.0197242	0.0188675	0.0181433	0.0191307	0.0194288	0.01898	0.0180468	0.0195889	0.019049	0.0200429	0.0192445	0.0188987	0.0184965	0.0188239	0.0198018	0.0183254	0.0188364	0.0183802	0.0197759	0.0176293	0.0180228
EL-A142159	0.175506	0.181843	0.0192191	0.0198667	0.0191244	0.0212992	0.0214791	0.0188613	0.0170918	0.0192952	0.0190678	0.0235642	0.0202269	0.0173707	0.0185641	0.0181736	0.0189549	0.0180108	0.0200691	0.0182949	0.0175349	0.0171265	0.0179268	0.0201939	0.0184291	0.018095	0.0176057	0.0214167	0.0186998	0.0177241	0.0178431	0.018638	0.0181675	0.0184842	0.0175467	0.0179807	0.0183986	0.0189112	0.0189174	0.0167535	0.0174058	0.0176767	0.0182949	0.0175349	0.0172076	0.0167991	0.018423	0.0170341	0.0169192
EL-A142161	0.171263	0.182269	0.0171728	0.0182949	0.0169134	0.0189049	0.0199188	0.0166117	0.0143027	0.0170514	0.0171844	0.0215835	0.0181313	0.0149654	0.0176589	0.0163586	0.0174879	0.0162526	0.0186689	0.0172832	0.015987	0.016409	0.0159266	0.0181433	0.0164708	0.0155673	0.0160145	0.0198472	0.0169306	0.015839	0.015299	0.015535	0.0154811	0.0163363	0.0146108	0.0161915	0.0162638	0.0168734	0.0164876	0.0154757	0.0153417	0.0154596	0.0160918	0.0155673	0.015465	0.014871	0.0161527	0.0144973	0.0147041
EL-A142162	0.174048	0.185367	0.0221978	0.0222909	0.0207403	0.023602	0.0231598	0.020326	0.0183802	0.0208213	0.0208213	0.0253947	0.0219772	0.0193333	0.0204722	0.0194543	0.0201676	0.020161	0.0211685	0.0201676	0.0201807	0.0196468	0.0204323	0.0222838	0.0194799	0.0185395	0.0189988	0.0232641	0.0195696	0.0191875	0.0187929	0.0186689	0.0189675	0.0196854	0.0190678	0.0202863	0.0199123	0.0198993	0.0194033	0.0185333	0.0184781	0.0194033	0.0190113	0.0189549	0.0189675	0.0182706	0.0194991	0.0181494	0.0178849
EL-A142163	0.177011	0.184014	0.0194799	0.0191244	0.0178371	0.0203128	0.0209297	0.0186504	0.0162415	0.0181011	0.018601	0.0230634	0.0200691	0.0174058	0.0199253	0.0178371	0.0189737	0.0184597	0.0197306	0.0187866	0.0188551	0.0179567	0.0186566	0.0205323	0.0179388	0.0167592	0.0184352	0.0215486	0.0180228	0.0172192	0.0168505	0.0175939	0.017867	0.0182281	0.0165383	0.0176116	0.0177716	0.017855	0.0184352	0.0168162	0.0174409	0.0168734	0.0172308	0.0169708	0.0166683	0.0165271	0.0181373	0.0161915	0.0166004
PI_674103_	0.172984	0.180176	0.0186195	0.0187866	0.0168676	0.0197953	0.0201019	0.0183619	0.0156647	0.0174468	0.0181796	0.0220055	0.0196339	0.0168334	0.0188053	0.0180468	0.0178431	0.0176885	0.0183193	0.0176293	0.0166967	0.0167763	0.0166174	0.0193905	0.0168619	0.0171496	0.0166513	0.0207605	0.0174879	0.0163028	0.016623	0.0173006	0.0167991	0.0178312	0.015943	0.0173531	0.0177657	0.0172773	0.0175055	0.0169134	0.0166513	0.0157245	0.0172773	0.0163922	0.0166967	0.0164427	0.0178969	0.0157245	0.0160255
EL-A150005	0.175137	0.181421	0.0181252	0.019049	0.0173006	0.0204389	0.0207201	0.0168848	0.0146574	0.0180529	0.0183741	0.0230117	0.0185641	0.0162026	0.0176826	0.0167194	0.0173531	0.0176234	0.0196339	0.0170918	0.0178909	0.0170456	0.0175467	0.0191686	0.0162471	0.0159925	0.0167194	0.0201347	0.0167934	0.0160863	0.0155997	0.0163028	0.0163642	0.0176411	0.0157517	0.016482	0.0169077	0.0166627	0.0166627	0.0158226	0.0157898	0.0151978	0.0154059	0.0162526	0.0150866	0.0150285	0.0167991	0.0147822	0.014871
EL-A151103	0.172984	0.179364	0.0181615	0.019416	0.017736	0.0202203	0.0204656	0.0177122	0.0145695	0.0173999	0.0179627	0.0225869	0.0185887	0.016674	0.0182645	0.0179747	0.018423	0.0170745	0.0203327	0.0159705	0.0150654	0.0155188	0.0143793	0.0197953	0.017225	0.0165045	0.0162471	0.0215486	0.017855	0.0169134	0.0157136	0.016691	0.0169192	0.0173415	0.0162749	0.0170053	0.0175467	0.0178133	0.0169134	0.015954	0.0166513	0.0167365	0.0169192	0.0158444	0.0166117	0.0156919	0.0170341	0.0153952	0.015166
PI_232889_	0.171602	0.179768	0.0205925	0.0208348	0.0191812	0.0212097	0.021389	0.0193905	0.0180168	0.0200036	0.0200887	0.0239752	0.0205122	0.0184475	0.0201939	0.01898	0.0201281	0.0198667	0.0212028	0.020419	0.0196854	0.0192191	0.0192571	0.0216184	0.0184414	0.0190993	0.0192508	0.0223844	0.0193523	0.0183193	0.0189174	0.0189362	0.019576	0.0199775	0.018216	0.0188115	0.0196854	0.0188862	0.0197889	0.0180348	0.0187308	0.0182645	0.0184965	0.0182524	0.0188551	0.0179448	0.0191056	0.0179328	0.0179148
PI_357361_	0.168636	0.181421	0.0189299	0.0197177	0.0181192	0.0203592	0.0209841	0.0185211	0.0150866	0.0174938	0.0194607	0.0221835	0.0199318	0.0174527	0.019093	0.0186875	0.0187122	0.0183924	0.0197306	0.0191118	0.0179747	0.0185395	0.0187742	0.0198472	0.018216	0.0175232	0.0186442	0.0213337	0.0187991	0.0169651	0.0164034	0.017861	0.0174351	0.0180529	0.0168276	0.0182828	0.0183924	0.0180288	0.0174585	0.017225	0.0167706	0.017653	0.0183436	0.0167194	0.0167081	0.0163251	0.0176057	0.0161582	0.0165383
EL-A160008	0.174408	0.181421	0.0220481	0.0225797	0.0212372	0.0234738	0.0232641	0.0206059	0.0187866	0.0209841	0.0205456	0.0253866	0.0225216	0.0189675	0.0204722	0.0206663	0.0204989	0.0204589	0.0225869	0.0204456	0.0217023	0.0199253	0.0203791	0.022835	0.0198018	0.0195825	0.0213475	0.0239139	0.0213751	0.0198667	0.0197565	0.0202863	0.0199971	0.0206394	0.0188987	0.0210045	0.0201347	0.0200494	0.0204989	0.0195119	0.0195696	0.0196468	0.0209909	0.0189988	0.0198472	0.0193587	0.0196661	0.0190427	0.0189112
EL-A160013	0.172635	0.180587	0.0195119	0.0190364	0.0175526	0.0205657	0.0205791	0.0181857	0.0156106	0.0178431	0.0180709	0.0221264	0.0188426	0.0177241	0.0185949	0.0179088	0.0181494	0.0179508	0.0186504	0.0180408	0.0186504	0.0170456	0.0180288	0.0203393	0.0170053	0.0167194	0.0173765	0.0213544	0.0176767	0.0165158	0.0167251	0.0169192	0.0172773	0.0179268	0.0162193	0.0174703	0.0174996	0.017086	0.0172599	0.0164483	0.016381	0.0162137	0.0167991	0.0159485	0.0163531	0.0160752	0.0173123	0.0155727	0.0157462
EL-A160014	0.172288	0.180176	0.0199775	0.0198927	0.0185887	0.0212234	0.0212923	0.0195504	0.0169593	0.0190741	0.0195055	0.0235416	0.0204989	0.0176589	0.019049	0.0185887	0.0185702	0.0182463	0.0204722	0.018472	0.0174585	0.0187246	0.0179148	0.0205992	0.017861	0.0174938	0.0181796	0.0212028	0.0188053	0.0171496	0.017289	0.0177063	0.0175408	0.0182342	0.0172076	0.0177835	0.0185518	0.0183558	0.018768	0.0168505	0.0169823	0.0164989	0.0167251	0.0176116	0.0175585	0.0169306	0.0182584	0.0167137	0.0169651
EL-A160015	0.17663	0.178964	0.0194991	0.0177241	0.0176648	0.0199253	0.0220197	0.0180288	0.014364	0.0184291	0.0178133	0.0222694	0.0199123	0.0168619	0.019137	0.0181071	0.0187742	0.0174996	0.0183071	0.0173531	0.0170283	0.0160366	0.0149549	0.0208822	0.018077	0.0162749	0.0172832	0.0220695	0.0188987	0.0174468	0.016657	0.0173356	0.0172482	0.0178969	0.0156702	0.0165327	0.0173298	0.0181192	0.0170687	0.0172715	0.0175821	0.0162805	0.0178312	0.0169593	0.0172424	0.0169536	0.0181675	0.015976	0.0168505
EL-A160016	0.176252	0.182269	0.0213199	0.0220126	0.0197306	0.0227545	0.0222909	0.0203128	0.018472	0.0211137	0.0205456	0.0248254	0.0223484	0.0196854	0.0207605	0.0201281	0.0207403	0.0199775	0.0207066	0.0204256	0.0199449	0.0191875	0.0199514	0.0216393	0.0192128	0.0188675	0.0192508	0.0229822	0.0196403	0.0188862	0.0190741	0.0194416	0.0195439	0.0198343	0.0179988	0.0189612	0.0191623	0.0201676	0.0195375	0.0187432	0.0187929	0.0173123	0.0179687	0.0187991	0.0185579	0.0185641	0.0194671	0.0174175	0.0183193
EL-A160019	0.172635	0.178567	0.0180408	0.019005	0.0185887	0.0204722	0.020399	0.018216	0.015839	0.0185456	0.018706	0.0230117	0.0200036	0.016544	0.01898	0.0172773	0.0174233	0.0173356	0.0190804	0.0157898	0.0162415	0.0161582	0.0162193	0.0197759	0.0177122	0.0162359	0.0142568	0.0210864	0.0177538	0.0164146	0.0165609	0.0162026	0.0166174	0.0175821	0.0158226	0.0179088	0.0175055	0.01773	0.017867	0.0160973	0.015965	0.0162137	0.0168562	0.016691	0.0167422	0.016009	0.0173999	0.0155727	0.0159705
EL-A160020	0.181421	0.184014	0.0306474	0.0307758	0.0292543	0.0311847	0.0321868	0.0288083	0.0280091	0.0298509	0.0296982	0.0326803	0.0296506	0.0281617	0.0297077	0.0282518	0.0281617	0.0284057	0.0301881	0.028652	0.027077	0.0274863	0.0277952	0.0301978	0.0283785	0.028306	0.0280181	0.0299757	0.0276182	0.0279823	0.0280898	0.027355	0.0285605	0.0288359	0.0285788	0.0283422	0.0277331	0.0282608	0.0286154	0.0271116	0.0281527	0.0273724	0.02746	0.0278663	0.0277154	0.027233	0.0277331	0.026555	0.0276359
EL-A160021	0.172635	0.180176	0.0188302	0.0190741	0.0178312	0.0202005	0.0199058	0.0175526	0.0152616	0.0178252	0.0173648	0.0225072	0.0189362	0.0165722	0.0185272	0.0169421	0.018095	0.0172715	0.0193206	0.0179807	0.0183863	0.0170168	0.018368	0.0202533	0.0166344	0.0163531	0.0175939	0.0209977	0.0182767	0.0163028	0.0162749	0.0172715	0.0173473	0.0176234	0.0156702	0.0160752	0.0175114	0.0176175	0.0169306	0.016009	0.0166117	0.0158663	0.0158554	0.0157953	0.0158171	0.0158226	0.0172134	0.0153417	0.0153524
EL-A160022	0.171944	0.181843	0.0178849	0.0191812	0.0173999	0.0196661	0.0202005	0.0174175	0.0139085	0.0170283	0.0181917	0.0220623	0.0190301	0.0164371	0.0178193	0.0169823	0.0179328	0.0170111	0.018083	0.0167706	0.0177419	0.0171207	0.0166967	0.0198927	0.0171438	0.0155134	0.0165891	0.0215208	0.0174409	0.0160642	0.0157408	0.016409	0.0158663	0.0162805	0.0144922	0.0162137	0.0171033	0.0167877	0.016381	0.0158116	0.0157517	0.0155727	0.016657	0.0153524	0.015719	0.0151872	0.0164315	0.0142772	0.015315
EL-A160024	0.171602	0.180587	0.0216463	0.0215277	0.0209909	0.0225797	0.0217234	0.0199709	0.0171844	0.0200429	0.0204789	0.0242762	0.0213475	0.0184659	0.0209025	0.0191244	0.0185826	0.0188488	0.021313	0.0197371	0.0191939	0.0198602	0.0195183	0.0215417	0.0189112	0.0185764	0.0184352	0.0225651	0.0190678	0.0179088	0.0177063	0.0180168	0.0182099	0.0189487	0.0179687	0.0195696	0.0194927	0.0194097	0.0192952	0.0183497	0.0183132	0.0180228	0.0192128	0.0192318	0.0181978	0.0179567	0.0194671	0.0176352	0.0176648
EL-A160025	0.175878	0.181843	0.0212097	0.0221621	0.020326	0.0227545	0.0226742	0.0198083	0.0170514	0.0200232	0.0210932	0.0247304	0.0217163	0.0186442	0.0200953	0.0197306	0.0200756	0.0197889	0.0214167	0.0195439	0.0193651	0.0192255	0.0198343	0.0218217	0.0192128	0.0182099	0.018216	0.0228497	0.0196403	0.0184169	0.01773	0.0177182	0.01898	0.019005	0.0184842	0.019093	0.0187556	0.019984	0.0187556	0.0181131	0.017653	0.0182342	0.0179567	0.0181857	0.0184108	0.0179208	0.0190364	0.0173531	0.0174938
PI_120705_	0.174048	0.179364	0.0191686	0.0210113	0.0178133	0.0196532	0.0210045	0.0192888	0.0178909	0.0195311	0.0208077	0.022334	0.0212854	0.0192128	0.0208822	0.0199058	0.0209229	0.0191939	0.0208822	0.0196082	0.0198278	0.0201873	0.0199709	0.0176116	0.0191307	0.0195375	0.0195504	0.0181373	0.0192761	0.0186937	0.0188053	0.0193015	0.0189675	0.0196725	0.0183132	0.0196403	0.0198862	0.0193333	0.0195439	0.0190867	0.0193142	0.0188488	0.0196275	0.0186442	0.0193206	0.0187432	0.0196597	0.0184965	0.0185272
PI_165062_	0.177395	0.181002	0.0201742	0.0216673	0.018768	0.0207942	0.0214513	0.0195247	0.0181796	0.0201939	0.0213751	0.0231005	0.0221835	0.0185702	0.0210318	0.0198862	0.0199905	0.0192255	0.0210932	0.0198797	0.0204389	0.01975	0.0200953	0.0191875	0.019679	0.0198278	0.0194416	0.0201281	0.0192128	0.0189487	0.0188862	0.0191875	0.0195247	0.0190239	0.0195696	0.0200429	0.0198018	0.0200429	0.0203459	0.0184291	0.0188488	0.0192128	0.0195311	0.0186875	0.019156	0.0183375	0.0193905	0.0184842	0.018706
PI_169016_	0.175137	0.184014	0.0188177	0.0210386	0.0171149	0.0197889	0.0208754	0.0192825	0.0181857	0.0199123	0.0217374	0.0225216	0.0224782	0.0197242	0.0215556	0.0204123	0.0210659	0.0198278	0.0215835	0.020115	0.0207605	0.020161	0.0202731	0.0190552	0.0201084	0.0192318	0.0202203	0.0205724	0.0205323	0.0194671	0.0192952	0.0199318	0.0196597	0.0197048	0.0186875	0.0203062	0.0202269	0.0201873	0.0209433	0.0196082	0.0192128	0.0193714	0.0197759	0.0192445	0.0191875	0.0190867	0.0201807	0.0188239	0.0188426
PI_169018_	0.175506	0.179364	0.0190993	0.0204656	0.0185764	0.0206059	0.0206528	0.0184965	0.0155134	0.0186937	0.0182524	0.0233837	0.0194543	0.0171265	0.0183863	0.0167137	0.017736	0.0170111	0.0199449	0.0175644	0.0188675	0.018638	0.0189174	0.0195183	0.0173941	0.0168791	0.0170976	0.0206327	0.0167535	0.0162193	0.0165214	0.0170399	0.0170283	0.0174644	0.0166117	0.0180288	0.0177538	0.0182099	0.0179029	0.0170226	0.0166854	0.0173707	0.0174527	0.0176175	0.0167763	0.0164315	0.0178909	0.0167877	0.0167422
PI_171506_	0.181002	0.183134	0.0212166	0.0220055	0.0187246	0.0215695	0.022718	0.0203924	0.019156	0.0212647	0.0205323	0.0237157	0.0221764	0.0201347	0.0217795	0.0202533	0.0202467	0.020056	0.0217795	0.0212854	0.0214167	0.0214236	0.0208619	0.0199058	0.0202533	0.0202929	0.0208551	0.0210249	0.0202071	0.0198472	0.020115	0.0206528	0.0199318	0.0209501	0.0196275	0.0211822	0.0210727	0.0202731	0.0206797	0.0201873	0.0203725	0.0198018	0.0202863	0.0204456	0.0197113	0.0196339	0.0206864	0.0194416	0.0190239
PI_171517_	0.175878	0.182699	0.0182949	0.0206999	0.0164595	0.0193269	0.0213406	0.0196017	0.0183071	0.0198862	0.0214791	0.0222838	0.0222121	0.0203459	0.0216254	0.0210113	0.0211137	0.0194735	0.0220695	0.0212303	0.0214652	0.0210932	0.0203194	0.0179988	0.0198148	0.0199318	0.0201019	0.019005	0.0203194	0.0194097	0.0193587	0.0200036	0.0201742	0.0197694	0.0189612	0.0198407	0.0207133	0.0199188	0.0205189	0.0198213	0.0195439	0.019416	0.0207672	0.0192761	0.019984	0.0193842	0.0201281	0.0191497	0.0195055
PI_175594_	0.178964	0.185367	0.0201216	0.0211274	0.0191497	0.0210795	0.0215069	0.0200232	0.017861	0.0202731	0.0202335	0.0229895	0.0209841	0.0181796	0.0190113	0.0194543	0.0192888	0.0179988	0.0207133	0.0194097	0.0201544	0.0192888	0.0197113	0.0201019	0.0188426	0.0186319	0.0184352	0.0212028	0.0196532	0.0184169	0.0183314	0.0190615	0.0192002	0.0190113	0.0188115	0.0194224	0.0188488	0.0201413	0.0196275	0.0185272	0.018768	0.0192761	0.0191939	0.0186257	0.0185272	0.0178909	0.0190993	0.0184414	0.0185641
PI_175601_	0.172635	0.186761	0.0191749	0.0219205	0.0174585	0.0195889	0.0220481	0.0205456	0.0186195	0.0206126	0.0216533	0.0222193	0.0230339	0.0199971	0.0221764	0.0209909	0.0217585	0.0202269	0.0213475	0.0197048	0.0211891	0.0204989	0.020889	0.0182524	0.0198083	0.0201939	0.019984	0.0181554	0.0197565	0.019763	0.0200167	0.0205323	0.0199514	0.0201413	0.0196983	0.0207201	0.0211754	0.0209773	0.0216184	0.0199123	0.0196661	0.0195825	0.0202071	0.0193969	0.0201939	0.0192761	0.0205456	0.0193842	0.0196854
PI_176424_	0.177011	0.180176	0.0194607	0.0218288	0.018638	0.0211137	0.0219205	0.0200101	0.0193651	0.0209093	0.0225506	0.0230339	0.0225434	0.0203194	0.0221764	0.0211069	0.0218499	0.0210045	0.0223988	0.0205122	0.0209501	0.0205657	0.0206193	0.018301	0.0206193	0.020559	0.0203128	0.0184842	0.0208822	0.0201347	0.0198732	0.0210181	0.0208348	0.0210113	0.0198148	0.0206528	0.020559	0.0207403	0.0212854	0.0201084	0.0203658	0.0200625	0.0204989	0.0206059	0.0202005	0.0198537	0.0213406	0.0196725	0.0196983
PI_179173_	0.175878	0.183134	0.0215695	0.0230486	0.0201413	0.0226596	0.0238604	0.0226596	0.0208145	0.0224999	0.0234437	0.023655	0.024518	0.0221335	0.023056	0.0230043	0.0235945	0.021963	0.0228644	0.0225072	0.0228497	0.0229674	0.0224493	0.0202467	0.0223556	0.0223053	0.0223125	0.0208483	0.0223412	0.021857	0.0218993	0.0227545	0.0223484	0.0220552	0.0218006	0.0224493	0.0227034	0.0226232	0.0231079	0.0223125	0.022105	0.0218006	0.0229527	0.0222264	0.0219418	0.0216813	0.0228717	0.021486	0.0218429
PI_179174_	0.173691	0.178964	0.0190239	0.0200429	0.0179747	0.0202929	0.0210113	0.0181494	0.0149286	0.0181071	0.0177063	0.0229674	0.0193842	0.0168676	0.0179148	0.0167535	0.0185764	0.0174879	0.0192888	0.0181494	0.0186627	0.0187742	0.0179927	0.020801	0.0170687	0.0165271	0.0185395	0.0221264	0.0184536	0.0173181	0.0168562	0.0169306	0.0166117	0.0173648	0.0161028	0.017196	0.0177716	0.0171496	0.0175232	0.0169823	0.0168448	0.0157462	0.016623	0.0169364	0.0168848	0.0161637	0.0167422	0.0157898	0.0163307
PI_220508_	0.175878	0.181421	0.0202599	0.0212097	0.0186751	0.0211891	0.0211548	0.0188925	0.0168105	0.0190804	0.01898	0.0238146	0.0202731	0.0174409	0.0183802	0.0179687	0.0185949	0.0180288	0.0198537	0.0186319	0.0199905	0.0190552	0.0189988	0.0213268	0.0165383	0.0179508	0.0190364	0.021963	0.018216	0.0181554	0.0178073	0.0191749	0.018222	0.0192065	0.0170514	0.018768	0.0182524	0.0187991	0.0179988	0.0182645	0.0177716	0.0168734	0.0183863	0.0174996	0.017736	0.0177835	0.0178193	0.0170168	0.0172076
PI_222769_	0.173691	0.184461	0.0174175	0.0190678	0.0164539	0.0184904	0.0202665	0.0180048	0.0164315	0.0174351	0.0202269	0.0216114	0.0204323	0.0174996	0.0195568	0.018077	0.0191244	0.0179088	0.0203592	0.0185949	0.0188177	0.0182039	0.0183558	0.0147665	0.0189049	0.0175349	0.0180468	0.0176471	0.0185949	0.0171612	0.0175055	0.01773	0.0177004	0.018368	0.0176707	0.0181615	0.0191939	0.0188053	0.0188302	0.0173298	0.0176234	0.0175349	0.0175703	0.0178193	0.017482	0.0172366	0.0183314	0.0173356	0.0171265
PI_232893_	0.175506	0.181843	0.0206461	0.0202731	0.0181736	0.0215208	0.0219913	0.0188551	0.0165271	0.0189049	0.0192445	0.0240828	0.0194735	0.0182281	0.0205858	0.0184352	0.0202335	0.0185702	0.0203194	0.0195055	0.0203658	0.0195311	0.0190804	0.0210522	0.0181615	0.0184352	0.0196725	0.022406	0.019346	0.0187432	0.0174703	0.0189049	0.0187122	0.0186134	0.0164483	0.0187122	0.0181433	0.0179268	0.0188488	0.0182828	0.0181857	0.0186689	0.0186566	0.0183314	0.018216	0.0175114	0.0187618	0.0175585	0.0174468
PI_264152_	0.17663	0.180587	0.0220197	0.0214444	0.0203658	0.0225434	0.0228864	0.0206528	0.0191497	0.0201873	0.0207672	0.0243384	0.0222336	0.0192952	0.0212992	0.0202071	0.0195953	0.0200494	0.0213268	0.0205523	0.0217655	0.0206931	0.0202665	0.0226232	0.0187742	0.0190615	0.0199905	0.0232715	0.0202269	0.0192128	0.0192635	0.0196017	0.0196919	0.0201478	0.0195632	0.0199188	0.0198278	0.0203393	0.0202401	0.0195119	0.0194991	0.0194288	0.0204589	0.0197242	0.0192508	0.0188675	0.0203194	0.0191875	0.0192508
PI_266100_	0.174408	0.180176	0.0187866	0.0194991	0.0171844	0.0201939	0.0203725	0.0173298	0.0141047	0.0172134	0.0171786	0.0227472	0.0188738	0.0152883	0.017529	0.0172424	0.0179148	0.0169708	0.019005	0.0170053	0.0177122	0.017324	0.0162693	0.0194416	0.016136	0.0151183	0.0170918	0.0209909	0.0167422	0.0160752	0.0157082	0.0158444	0.0157245	0.0167991	0.0149391	0.016197	0.0163084	0.016409	0.0156106	0.0154381	0.0156756	0.0149286	0.0156106	0.0155242	0.0153417	0.0154435	0.0163251	0.0147301	0.0151024
PI_266101_	0.17663	0.179364	0.0191244	0.0187122	0.0165383	0.0190867	0.0195889	0.0178073	0.0147926	0.0165327	0.0178431	0.0222981	0.0182828	0.0161471	0.0179747	0.0165778	0.0180468	0.0165383	0.0182888	0.0182645	0.0182463	0.0175349	0.0181252	0.0196597	0.0162749	0.0161804	0.0169651	0.0205189	0.0173999	0.0158335	0.015267	0.0166683	0.0168105	0.0170572	0.0151819	0.0163754	0.0164034	0.0169306	0.0162638	0.0159925	0.01664	0.0155673	0.0159375	0.0162193	0.0155889	0.015465	0.0167365	0.0153524	0.0154006
PI_266103_	0.17663	0.179768	0.019621	0.0199709	0.0184047	0.0209637	0.0206193	0.0174703	0.0160918	0.0179627	0.0184842	0.0231747	0.0190176	0.0168905	0.0184475	0.0173824	0.0176234	0.0173473	0.0202005	0.017736	0.0186689	0.0181131	0.0183314	0.0198407	0.017196	0.0168848	0.017653	0.0216393	0.0175821	0.0169249	0.0166457	0.0172657	0.01773	0.0179867	0.0160311	0.0174585	0.0172018	0.0168162	0.0178371	0.0170918	0.0167934	0.0171554	0.0177716	0.0173123	0.0173006	0.0168391	0.0177954	0.0166061	0.0162248
PI_266104_	0.177011	0.181843	0.0189174	0.0193142	0.0167763	0.0199123	0.0193269	0.0175173	0.0142111	0.0165948	0.0171902	0.0226451	0.0185518	0.0159321	0.0172948	0.0164708	0.0174233	0.0164539	0.0190176	0.0173123	0.0175173	0.0182888	0.0177716	0.019346	0.0159595	0.0158663	0.0170168	0.0210932	0.0167081	0.0157953	0.0150338	0.0157245	0.0158718	0.0164708	0.0155727	0.0162304	0.0162026	0.0163698	0.0162916	0.0156106	0.0161859	0.0154596	0.0161527	0.0157299	0.0155457	0.0152457	0.0165158	0.0145128	0.0153043
PI_269873_	0.179768	0.181843	0.0220979	0.0230339	0.0207672	0.0219135	0.0229822	0.0216323	0.020626	0.0215695	0.0233612	0.0244241	0.0242452	0.0215417	0.0236171	0.0223844	0.0223412	0.0219913	0.0228644	0.0229527	0.0231524	0.0221407	0.0234437	0.0218711	0.0214374	0.0218288	0.0215626	0.0237841	0.0224277	0.0211274	0.0212854	0.0219418	0.0217655	0.0225072	0.0215904	0.022616	0.0221835	0.0222551	0.0223772	0.0221621	0.0214374	0.0218288	0.022041	0.0213682	0.0212303	0.0211343	0.0219842	0.0209433	0.0204123
PI_285593_	0.175137	0.179768	0.0178431	0.0191939	0.0168676	0.0196468	0.0191939	0.0175762	0.0160973	0.0181917	0.0184904	0.0216603	0.0195439	0.0161527	0.0185887	0.0177954	0.0175644	0.0165271	0.0189174	0.018083	0.0175703	0.0179388	0.0181796	0.0179567	0.0169306	0.0167024	0.0168963	0.0200822	0.0176352	0.01664	0.0165778	0.017086	0.0173882	0.017482	0.0165102	0.017855	0.0175821	0.0177538	0.0178491	0.0164259	0.0165891	0.0171728	0.0173473	0.0164034	0.0163754	0.0161915	0.0168162	0.0161637	0.0155835
PI_285594_	0.175506	0.179768	0.01888	0.019156	0.015465	0.0191497	0.0205791	0.0180108	0.0160697	0.0179448	0.0188987	0.0220339	0.0191244	0.017482	0.0189112	0.0180529	0.0189112	0.0178312	0.0191056	0.0182099	0.0185211	0.018472	0.0186257	0.0188738	0.0167365	0.0171612	0.0177241	0.0202203	0.0176767	0.0170226	0.0169192	0.0177538	0.0181433	0.0180288	0.0162805	0.0178312	0.0176944	0.0168391	0.0176057	0.0172657	0.017482	0.0168619	0.0181736	0.0172134	0.0169249	0.0167422	0.0179388	0.0165327	0.0162526
PI_286501_	0.176252	0.180587	0.0196017	0.0190239	0.0179208	0.020326	0.020161	0.0179448	0.0156647	0.017861	0.0177063	0.0225289	0.0190804	0.0157844	0.0179627	0.0173123	0.0175939	0.0168334	0.0184536	0.0179508	0.0179627	0.0176471	0.0172715	0.0201019	0.0163531	0.0167934	0.0172715	0.0214305	0.0174761	0.0175526	0.0165722	0.0172948	0.0173181	0.0177657	0.0159266	0.0173824	0.0176707	0.0175939	0.017324	0.0170976	0.0169077	0.0162304	0.0181373	0.0168505	0.0173999	0.0170976	0.0177063	0.0164764	0.0164764
PI_286502_	0.174408	0.182269	0.0184842	0.0200232	0.0182645	0.0205523	0.0198148	0.0174351	0.0153257	0.0174996	0.0179807	0.0222766	0.0188053	0.0157027	0.0187122	0.0163922	0.0170399	0.016657	0.0193333	0.0179388	0.0175939	0.0177954	0.0175998	0.0192002	0.0170456	0.0161471	0.0174996	0.0208822	0.0164539	0.0161859	0.0156322	0.0161748	0.0163084	0.017324	0.0163028	0.0178014	0.0174761	0.0174585	0.0176707	0.0161859	0.0159321	0.0169938	0.0166457	0.0165835	0.0167308	0.0156756	0.0165948	0.0159705	0.0155188
PI_355958_	0.178173	0.178964	0.0173999	0.0186195	0.0172832	0.019621	0.0197242	0.0167081	0.0142365	0.0166117	0.0174058	0.0215904	0.017653	0.0149601	0.0179567	0.0163307	0.0164259	0.0162693	0.018083	0.0169823	0.0165327	0.0164427	0.0168734	0.0187866	0.0160863	0.0146834	0.0162582	0.0204855	0.0165496	0.015768	0.0144871	0.0154865	0.0157462	0.0158335	0.0152297	0.0168848	0.0157353	0.0169651	0.0166457	0.0151713	0.015018	0.0162081	0.0160586	0.0153738	0.0149917	0.0149549	0.0161194	0.0144306	0.0140139
PI_355961_	0.17663	0.181002	0.0184842	0.0196403	0.0178491	0.020559	0.0201676	0.0170111	0.0154327	0.0180048	0.0176116	0.022813	0.0196082	0.0161416	0.0188302	0.0176589	0.0172715	0.0163642	0.019763	0.0178133	0.0185395	0.0181071	0.0189299	0.0192952	0.0174761	0.0164371	0.0180108	0.0212441	0.0169421	0.0165609	0.0163698	0.0167194	0.0168276	0.0174938	0.0165665	0.0171728	0.0174879	0.0174996	0.0179807	0.0170745	0.016482	0.0172482	0.0177954	0.0168734	0.0168963	0.0162526	0.0173006	0.0160973	0.0163363
PI_368376_	0.177782	0.179768	0.022835	0.0235794	0.0209093	0.0224927	0.0239216	0.0220197	0.0211411	0.0224132	0.0241214	0.0241368	0.0244241	0.0226014	0.0238527	0.0222479	0.0228571	0.0226815	0.0236853	0.0226451	0.0232865	0.0227984	0.023145	0.0226888	0.0228497	0.0226232	0.0228717	0.0241137	0.0231079	0.0221335	0.0223197	0.0225724	0.0222981	0.0223772	0.0220126	0.0223268	0.0233388	0.0226961	0.0226596	0.0225579	0.0218923	0.0218923	0.0222336	0.0216393	0.0217163	0.0216184	0.0219913	0.021196	0.0215695
PI_381638_	0.172984	0.178964	0.0179687	0.0188302	0.0172715	0.0195119	0.0192255	0.0170226	0.0138085	0.0164483	0.0173298	0.0225434	0.0183619	0.0149496	0.0169478	0.0165327	0.0174058	0.0166344	0.0189049	0.0169708	0.0175232	0.0171496	0.0168905	0.0192255	0.0161637	0.015331	0.0164146	0.0204323	0.0165891	0.015347	0.0153791	0.0157462	0.015965	0.015976	0.0138385	0.0165552	0.01664	0.0160366	0.0158499	0.0155242	0.0157517	0.0154327	0.0161527	0.0158444	0.015331	0.0146782	0.0166004	0.0147353	0.0150919
PI_381643_	0.176252	0.179364	0.0192318	0.0191686	0.0176885	0.0206193	0.0207942	0.0178252	0.0153898	0.0172948	0.0183986	0.0230857	0.0188426	0.0166344	0.0187991	0.0181554	0.0178431	0.0170918	0.0188488	0.0180348	0.0179627	0.018083	0.0173298	0.0207672	0.0174292	0.0168905	0.0176293	0.0217866	0.0180048	0.0164933	0.0161084	0.0172192	0.017867	0.0183863	0.0162248	0.016657	0.0172657	0.0173941	0.0179268	0.0168276	0.0173473	0.0165102	0.0174644	0.0171612	0.0170399	0.0165271	0.0178073	0.0160918	0.0164595
PI_381647_	0.176252	0.181843	0.021493	0.0201084	0.0195247	0.0224349	0.022718	0.0200887	0.0174996	0.0194607	0.0198343	0.0244397	0.0205858	0.0185518	0.0211822	0.0187494	0.0198927	0.0189174	0.0217234	0.0192825	0.0203791	0.0195247	0.0195504	0.0219913	0.0182888	0.0190552	0.0196597	0.0230857	0.0189049	0.0180228	0.0183863	0.018706	0.019005	0.018706	0.0170629	0.0195247	0.0184475	0.0188177	0.0190867	0.0182099	0.0186504	0.0181796	0.0186998	0.0182828	0.0179867	0.0174761	0.0191939	0.0176293	0.0184781
PI_381649_	0.173691	0.184014	0.0163307	0.0170514	0.0152191	0.0181252	0.0179567	0.0159321	0.0121171	0.0149706	0.0161582	0.0209773	0.0168334	0.0134869	0.0169881	0.0154435	0.0164034	0.0154919	0.0181192	0.0168734	0.0166117	0.0166854	0.0158171	0.0179148	0.0153952	0.0140341	0.0158499	0.0195504	0.0160145	0.013714	0.013384	0.0145489	0.0146471	0.0154059	0.0130157	0.0150338	0.0154542	0.0153043	0.0149076	0.0141756	0.0148344	0.014803	0.0155134	0.0142721	0.0149024	0.0141098	0.0153738	0.0136496	0.0138285
PI_386209_	0.175137	0.180176	0.0183802	0.0190301	0.0174116	0.0200625	0.020161	0.0178371	0.0150127	0.0173123	0.0183558	0.0221764	0.0183193	0.016136	0.0177716	0.016691	0.0170456	0.0166287	0.0191181	0.0178371	0.0183254	0.0175585	0.017861	0.0194863	0.0165102	0.0159485	0.0171728	0.0206126	0.0176352	0.0161804	0.0155673	0.0163475	0.0163084	0.0161637	0.0151024	0.0173006	0.016674	0.0174409	0.017359	0.0160531	0.0152723	0.0164315	0.0167251	0.0156485	0.0155403	0.0152723	0.0174585	0.015465	0.0159321
PI_407525_	0.17663	0.183572	0.0192128	0.0206059	0.0172192	0.0202005	0.0199905	0.0188551	0.0169651	0.0192888	0.0197953	0.0222551	0.0209841	0.0178014	0.0195953	0.0178312	0.018638	0.0178431	0.0202533	0.0196339	0.0199709	0.0197436	0.0204123	0.0189112	0.0181071	0.0185702	0.0181675	0.0198343	0.0186319	0.0173648	0.0176648	0.0178909	0.0178014	0.0183986	0.0181252	0.0186134	0.0187929	0.0188738	0.0197889	0.0183132	0.0180529	0.0179029	0.0184781	0.0184169	0.0182039	0.0177063	0.0186504	0.0173298	0.0175644
PI_467871_	0.175878	0.179768	0.0178789	0.0182706	0.0175526	0.019763	0.0192318	0.0164259	0.0144768	0.0166683	0.0177776	0.0219701	0.0185702	0.0151342	0.0179148	0.0160366	0.0166683	0.0160863	0.0184904	0.0163195	0.0170399	0.0162916	0.0171728	0.0191244	0.0164876	0.015681	0.0162972	0.0204989	0.0164652	0.0153577	0.0150022	0.0156647	0.0154435	0.0163195	0.0148344	0.0168448	0.0165158	0.015965	0.0162248	0.014777	0.0154059	0.015768	0.0162081	0.0159925	0.015299	0.0148553	0.0167308	0.0147561	0.0147457
PI_467874_	0.174048	0.182699	0.0182767	0.019093	0.0177954	0.0198472	0.0202137	0.0175703	0.0149338	0.0185272	0.0177597	0.0224421	0.0195183	0.0158772	0.018222	0.0164315	0.0184597	0.0168048	0.0193015	0.0176116	0.0165158	0.0169593	0.0170629	0.0194991	0.0169077	0.0161028	0.017138	0.0205456	0.0177241	0.0159156	0.0156539	0.0168219	0.0170514	0.0163195	0.0151713	0.0170399	0.0165722	0.0172424	0.0168505	0.0153363	0.0158007	0.0165214	0.0163531	0.015998	0.0156214	0.0147249	0.0161748	0.0144511	0.0150232
PI_467875_	0.174408	0.179768	0.0192761	0.0198797	0.0182039	0.0206126	0.0214444	0.0176944	0.0164989	0.0190301	0.0189612	0.0230931	0.0200953	0.0163642	0.0191181	0.0174175	0.0185949	0.0183558	0.0210591	0.0181978	0.0186627	0.0182584	0.0179088	0.0201084	0.0177657	0.0174468	0.0182888	0.0217163	0.0183375	0.0168676	0.0168391	0.0174351	0.0173707	0.0187742	0.016782	0.0179807	0.0180108	0.018222	0.0181796	0.0168048	0.016902	0.0169881	0.0171265	0.0176707	0.0174879	0.0167194	0.0176471	0.0162861	0.0161915
PI_467876_	0.174048	0.182699	0.0177835	0.0180468	0.0164652	0.0189612	0.0191623	0.0162749	0.0137637	0.0166344	0.0162972	0.0218077	0.0187742	0.0149286	0.0170629	0.0160421	0.017086	0.0162916	0.0177954	0.0167706	0.0173006	0.0167649	0.0159101	0.0182463	0.0158608	0.0144152	0.0169192	0.0202863	0.015943	0.0154865	0.015768	0.0161693	0.015465	0.0160973	0.0137737	0.0167137	0.015943	0.0161582	0.0164876	0.0157245	0.0156052	0.0151925	0.0165102	0.0156539	0.0154865	0.0150602	0.0168505	0.01485	0.0149864
PI_470089_	0.179364	0.180587	0.0191497	0.0196082	0.0193905	0.0213406	0.0211411	0.0183924	0.0168219	0.0185026	0.0180048	0.0239445	0.0192128	0.0168676	0.019005	0.0179388	0.0187308	0.0176885	0.0199579	0.0188738	0.0189675	0.0186195	0.0185826	0.020626	0.0181796	0.0176944	0.0181857	0.0219559	0.018301	0.0178073	0.0170111	0.0174351	0.018077	0.0188115	0.0173707	0.0177004	0.0184414	0.0180348	0.0183193	0.0179208	0.0179687	0.0179807	0.0178431	0.0178371	0.0176057	0.0174996	0.0184597	0.0169823	0.0172308
PI_470093_	0.174048	0.180176	0.0176707	0.0183375	0.0168276	0.0194671	0.01975	0.0167479	0.0145437	0.0160476	0.0171149	0.0223484	0.0181011	0.0159595	0.0167365	0.0162471	0.017529	0.0162026	0.0177657	0.0177954	0.0170053	0.0173824	0.0170572	0.0194863	0.0155943	0.0150813	0.0167024	0.0205724	0.0167308	0.0154327	0.0150866	0.0161859	0.0161804	0.0157136	0.0147041	0.0161637	0.0166683	0.0162248	0.0167763	0.0156756	0.0159321	0.0157844	0.0165609	0.0159321	0.0154757	0.0151024	0.0166287	0.014777	0.0148187
PI_470094_	0.175506	0.180587	0.0186257	0.0192635	0.0175644	0.020115	0.020801	0.0177716	0.015251	0.0174644	0.017855	0.0220695	0.0190364	0.015965	0.0185088	0.0166683	0.0172948	0.0160863	0.0191497	0.017359	0.0172541	0.0171554	0.0173941	0.0193969	0.0170341	0.0158608	0.0175173	0.0212097	0.0173415	0.0160311	0.0161139	0.0164539	0.0166287	0.0165271	0.0161194	0.0169192	0.017359	0.017167	0.0171554	0.0159815	0.0157027	0.0161859	0.0169364	0.0167877	0.015347	0.0157027	0.0169881	0.0149024	0.0153524
PI_470095_	0.173691	0.181002	0.0195375	0.0200494	0.0183619	0.0211617	0.0204456	0.0174585	0.0153363	0.0175055	0.0185764	0.0227034	0.0188426	0.0169881	0.0181192	0.0175939	0.0175114	0.0175998	0.0186257	0.0183314	0.0187308	0.0180348	0.0183863	0.020326	0.0172308	0.0168676	0.0178789	0.0215208	0.0183254	0.016902	0.0163586	0.0163922	0.0172657	0.0179388	0.0165552	0.0180228	0.0182828	0.0173882	0.0179088	0.0170283	0.0170629	0.0167763	0.0174409	0.0168619	0.0173473	0.0168562	0.0177004	0.016314	0.0158171
PI_502293_	0.173691	0.181843	0.017861	0.0183802	0.0153417	0.0184047	0.0192002	0.0173765	0.0152616	0.0172657	0.0184781	0.0212647	0.0194735	0.0169708	0.0178133	0.0177479	0.0185149	0.0171612	0.0184475	0.0178193	0.0179627	0.0176707	0.0174351	0.0183193	0.0165496	0.0163754	0.0168105	0.0191686	0.0169996	0.0158116	0.0157408	0.0172599	0.0169766	0.0172308	0.0156919	0.0166854	0.0171207	0.0168505	0.0170572	0.0158554	0.0166117	0.015331	0.0162248	0.0159375	0.0159156	0.0157844	0.0170111	0.0154811	0.0157789
PI_518157_	0.178964	0.181421	0.0201544	0.0214167	0.0201019	0.0222264	0.0216673	0.0195055	0.0174292	0.0197371	0.0195568	0.0246673	0.0208348	0.0178371	0.0203526	0.0180228	0.0195889	0.0187308	0.0195055	0.0191307	0.0198278	0.0191181	0.0193842	0.0209569	0.0186627	0.0169478	0.0181373	0.0217234	0.0185949	0.0178133	0.0176234	0.0181192	0.0183741	0.0184414	0.0180168	0.0197113	0.0186937	0.0186504	0.0193333	0.0178431	0.017324	0.0186813	0.0187308	0.0187122	0.0178252	0.0175644	0.0190176	0.0169364	0.0175644
PI_518158_	0.176252	0.180587	0.01773	0.0184352	0.0170111	0.0195055	0.0201019	0.0170283	0.0144049	0.0170918	0.0177479	0.0219842	0.0187432	0.0156485	0.0178431	0.0168848	0.0170283	0.0166174	0.018638	0.0170802	0.0165948	0.0165158	0.0169651	0.0188862	0.0157245	0.015347	0.0163978	0.0194927	0.0167535	0.0150496	0.0149759	0.0156539	0.0156376	0.016136	0.0146057	0.016381	0.0164652	0.0165214	0.0164427	0.0150707	0.015267	0.0154006	0.0161693	0.0157299	0.0146885	0.0146108	0.0162582	0.0148553	0.0143844
PI_518160_	0.175878	0.179768	0.0210932	0.021148	0.0198602	0.022471	0.0226669	0.0193905	0.018368	0.0203924	0.0196661	0.0243461	0.0213959	0.0192571	0.0201873	0.019763	0.0192445	0.0202533	0.0205791	0.0193079	0.0202071	0.0178133	0.0185887	0.0217374	0.0188925	0.0186566	0.0193778	0.0223844	0.0182888	0.0186257	0.0189549	0.0193079	0.019576	0.0203459	0.0181252	0.0192635	0.019576	0.0189675	0.0197306	0.018737	0.0189737	0.0184414	0.0182706	0.0190804	0.0190867	0.018423	0.0195568	0.0177241	0.0185333
PI_518161_	0.178567	0.180587	0.0202665	0.0205925	0.0193523	0.0218852	0.0218006	0.0190993	0.0171265	0.0199971	0.0196532	0.0238375	0.0208213	0.018089	0.0193206	0.0187184	0.0191875	0.0183619	0.0211	0.0196854	0.0197436	0.018737	0.0190239	0.0214791	0.0183802	0.0176826	0.0185211	0.0219772	0.0189549	0.0179567	0.0174292	0.018095	0.0185395	0.0185026	0.0178849	0.0185456	0.0178073	0.0193269	0.0189487	0.0177241	0.01773	0.0177241	0.0184108	0.018216	0.0177122	0.0172541	0.0185456	0.017196	0.0175703
PI_535834_	0.178964	0.180176	0.0188115	0.0192698	0.0166683	0.0203592	0.0204123	0.0177122	0.0156268	0.0177895	0.0188364	0.0224927	0.0203459	0.0173824	0.0190239	0.017653	0.0183741	0.0174116	0.0200756	0.0176885	0.0184536	0.0176411	0.0185211	0.0190301	0.0173123	0.0171033	0.0175998	0.0207133	0.0182767	0.0170687	0.0171496	0.0177835	0.0176175	0.017529	0.0158062	0.0179687	0.0172366	0.0172366	0.0183986	0.0167194	0.0173298	0.0170918	0.0178431	0.0168905	0.0164652	0.0159321	0.0173882	0.0158827	0.0162081
PI_590615_	0.177011	0.184912	0.0194097	0.019763	0.0191434	0.0217655	0.0206394	0.0184781	0.0167081	0.0186195	0.0183254	0.0237005	0.0202533	0.016902	0.0192698	0.0187122	0.0174527	0.0181675	0.0204656	0.0181675	0.0185579	0.0177597	0.0186442	0.0204922	0.0170918	0.0172134	0.0182402	0.0219205	0.0178491	0.0164259	0.0172599	0.0170399	0.0174292	0.0185949	0.0173473	0.0182584	0.0182281	0.0184169	0.0178193	0.0163363	0.0166457	0.0166513	0.0172018	0.0167308	0.0165778	0.016125	0.017359	0.0162026	0.0161804
PI_610265_	0.176252	0.184461	0.0208957	0.0208754	0.0201216	0.0225942	0.0222622	0.0202599	0.0173765	0.0203725	0.0208145	0.024518	0.0208145	0.0184291	0.0205456	0.0195375	0.0192508	0.0189237	0.0211685	0.0172773	0.0133205	0.0162304	0.0170802	0.0213199	0.0195439	0.019448	0.0175055	0.0218711	0.0199971	0.0181252	0.0183071	0.0186072	0.0189237	0.019156	0.0189862	0.0193905	0.01975	0.0200887	0.0196082	0.0186875	0.0185887	0.0188364	0.0192888	0.0186504	0.0184414	0.0180709	0.0193523	0.0179448	0.0183071
PI_610268_	0.174048	0.179364	0.0192508	0.0194671	0.0184842	0.0208957	0.0200953	0.0174175	0.0174938	0.0191812	0.0191686	0.02296	0.0194352	0.0156322	0.0181675	0.0173648	0.0168505	0.0172599	0.01975	0.0162805	0.0184169	0.0168676	0.0179687	0.0195889	0.0168848	0.0174703	0.0162471	0.0208077	0.0171554	0.0171786	0.0171728	0.0166344	0.0170168	0.0187866	0.0178193	0.0169249	0.0176234	0.0176944	0.0179567	0.0163586	0.0168162	0.015987	0.01602	0.0173941	0.0168848	0.0168963	0.0176057	0.0169593	0.016381
PI_631354_	0.173691	0.179364	0.0207538	0.0207133	0.0198083	0.0223556	0.0220055	0.0199318	0.0170456	0.0197242	0.0192255	0.0241291	0.0200953	0.0184904	0.0197048	0.0192128	0.0196339	0.0194033	0.0206931	0.0180709	0.0172715	0.0180048	0.0162916	0.0217514	0.0188738	0.0179208	0.0186195	0.0236323	0.0195311	0.0190867	0.0179687	0.0188053	0.0190867	0.0193969	0.0184414	0.0188675	0.0192698	0.0192065	0.018472	0.0185518	0.0189299	0.0178252	0.018706	0.0184352	0.0186195	0.0186937	0.0192888	0.0180348	0.0181131
BETA_1044_	0.176252	0.183134	0.0193651	0.0200822	0.0196275	0.0213475	0.0217655	0.0186937	0.0161028	0.0183558	0.019156	0.0231005	0.0194352	0.0170456	0.0189174	0.017855	0.0181978	0.0180228	0.0200036	0.0192002	0.0187494	0.0181554	0.0186257	0.0209637	0.0181978	0.0168391	0.0182281	0.0218147	0.0183132	0.0172773	0.0169249	0.0172599	0.0175467	0.0174351	0.0171322	0.0181071	0.0179747	0.0182828	0.0183741	0.0171322	0.0171786	0.0179567	0.0181796	0.0172599	0.0175998	0.0172832	0.0183314	0.0170745	0.0169192
BETA_1086_	0.172288	0.178964	0.0187866	0.0191118	0.0180288	0.0204989	0.0202996	0.0171033	0.0140492	0.0174468	0.0174761	0.0228644	0.0187929	0.0159266	0.0171091	0.0160366	0.017324	0.0175173	0.0197824	0.0170745	0.0185456	0.0174116	0.0168105	0.0200036	0.0168905	0.0157353	0.0172076	0.0208754	0.0168105	0.0156919	0.0162471	0.0164146	0.0164708	0.0178491	0.0153845	0.0168848	0.0173707	0.0170687	0.0167706	0.0164371	0.0168048	0.0153043	0.0168619	0.016482	0.0167535	0.0162972	0.0170629	0.016314	0.0158937
BETA_1116_	0.173336	0.181843	0.019346	0.019346	0.0171786	0.0199775	0.0187804	0.0179988	0.0145128	0.0165102	0.0173531	0.0225072	0.0184842	0.0155889	0.0172134	0.0178312	0.0177597	0.0169766	0.0195055	0.0185088	0.0176707	0.018423	0.0180108	0.019984	0.0162805	0.0162972	0.0173473	0.0215069	0.0179567	0.01602	0.015347	0.0163251	0.0161028	0.0168048	0.0151925	0.0168334	0.0168562	0.0159595	0.0163978	0.0159321	0.0164371	0.0164146	0.0170976	0.0161028	0.0158772	0.0158663	0.0167137	0.0150813	0.015315
BETA_1124_	0.17663	0.181421	0.0209161	0.0207672	0.019416	0.022406	0.0226451	0.0195311	0.0162359	0.0185702	0.0191623	0.0238146	0.0195375	0.0186319	0.0206327	0.0184291	0.0193969	0.0186813	0.0206461	0.0205724	0.0196146	0.0202005	0.0196468	0.0228424	0.0186504	0.0183254	0.0199318	0.0231079	0.019049	0.0173065	0.0167251	0.0183497	0.0189299	0.0188364	0.018083	0.0180048	0.0192255	0.0182402	0.0186319	0.018222	0.0189487	0.0178371	0.0184108	0.0183254	0.0181857	0.0173999	0.0194799	0.0172018	0.0175114
BETA_1126_	0.174771	0.184014	0.0198213	0.0203194	0.0186134	0.0215556	0.0206193	0.0179328	0.0154703	0.0182281	0.0184352	0.0242684	0.0192952	0.0170053	0.0182402	0.0176826	0.0190113	0.0180108	0.0203857	0.0185579	0.0183193	0.0183193	0.018601	0.0207066	0.0178312	0.0171612	0.0185026	0.0220766	0.0183132	0.0166061	0.0161305	0.0175762	0.0178491	0.0182888	0.0167877	0.017861	0.0177182	0.0179448	0.0175173	0.0167649	0.0166117	0.0176589	0.0178252	0.0168391	0.0167422	0.0166967	0.0167706	0.0158444	0.0156322
BETA_1176_	0.172984	0.184912	0.0213199	0.0218499	0.019984	0.0225579	0.0209977	0.0198927	0.0173473	0.0192255	0.0197048	0.0245258	0.0206059	0.0175644	0.0188862	0.0190552	0.0187991	0.0188613	0.0207335	0.0203128	0.0200494	0.0202005	0.0202863	0.0217866	0.0179687	0.0179088	0.0196339	0.0227618	0.0190301	0.0179088	0.0178909	0.0187742	0.0181433	0.0181494	0.0190176	0.0195119	0.019448	0.0187866	0.0188925	0.0183071	0.0182828	0.0185272	0.0188302	0.0176234	0.0183375	0.0177122	0.0183436	0.0174527	0.0179988
BETA_1178_	0.171263	0.180587	0.0196146	0.0200429	0.0185272	0.0219135	0.0193969	0.0180529	0.0159705	0.017736	0.0182949	0.0233687	0.0194543	0.0163475	0.0185887	0.0179268	0.017289	0.0174351	0.0206327	0.019093	0.0190741	0.0183619	0.0195889	0.0206126	0.0175114	0.0174996	0.0181131	0.0224349	0.0186566	0.0164876	0.0165327	0.0172773	0.0173765	0.0179388	0.0175173	0.0180709	0.0179627	0.0175173	0.01773	0.0165835	0.0168505	0.017736	0.0179867	0.0166004	0.0167706	0.0162526	0.0167137	0.0158062	0.0159101
BETA_1179_	0.172984	0.178567	0.0172832	0.0181131	0.0170514	0.0192065	0.0191749	0.0170399	0.01334	0.0159101	0.0176707	0.0209841	0.018423	0.0151448	0.0172832	0.0163754	0.0158718	0.015018	0.0180529	0.0165271	0.0168734	0.0173531	0.0169249	0.019049	0.015347	0.0153631	0.0165496	0.0204456	0.0166344	0.0149338	0.0146782	0.0153791	0.0157245	0.0157027	0.015283	0.0160752	0.0170976	0.0163922	0.015768	0.0155188	0.0158608	0.0151713	0.0164259	0.0153257	0.0159101	0.0154757	0.016409	0.0150602	0.0151978
BETA_1180_	0.175878	0.182269	0.0219205	0.0219984	0.0210659	0.0232193	0.0221335	0.0206461	0.0179807	0.0206059	0.0193905	0.0248016	0.0217866	0.0180649	0.0195375	0.0199449	0.0189424	0.0190867	0.0215069	0.0201939	0.0206461	0.0203592	0.0197436	0.0227984	0.0191307	0.0185949	0.0196597	0.0239599	0.0199318	0.01888	0.0192761	0.019576	0.0189174	0.0199383	0.0193142	0.0201939	0.0202797	0.0191244	0.0194288	0.0189174	0.019416	0.0186442	0.0199253	0.0190615	0.0190741	0.0188551	0.0200298	0.0190678	0.0184475
BETA_1181_	0.175878	0.183572	0.0200691	0.0194799	0.018089	0.0213475	0.0200756	0.0177063	0.0155242	0.0179328	0.0174468	0.0228938	0.0184108	0.0169364	0.0172134	0.0176707	0.0175408	0.0176826	0.0202797	0.0185149	0.0189174	0.018368	0.0184659	0.0206327	0.0170341	0.0169823	0.017873	0.0217795	0.0175998	0.0170399	0.0165045	0.0171322	0.0174879	0.0176648	0.0167194	0.0177419	0.017653	0.0170341	0.0169077	0.0168619	0.0171149	0.0169708	0.0180529	0.0171322	0.0170687	0.016902	0.0179867	0.016623	0.0163866
BETA_1182_	0.175137	0.180176	0.0180288	0.0182584	0.017196	0.0198343	0.0194543	0.0163419	0.0140492	0.0167024	0.0174527	0.0223556	0.0183741	0.0151819	0.0165271	0.0161748	0.0172424	0.0154919	0.0189737	0.0175762	0.0172424	0.0177597	0.0178014	0.0194735	0.0160531	0.0154596	0.016197	0.0208348	0.0165383	0.0153524	0.0145128	0.0159375	0.0160421	0.016125	0.0150707	0.0161693	0.0158663	0.016482	0.0162638	0.0151978	0.0153631	0.0159815	0.0161305	0.0152883	0.0148344	0.0146005	0.015976	0.0143896	0.0144049
BETA_1184_	0.174408	0.179364	0.0187122	0.0195696	0.0171496	0.0206193	0.0197759	0.0171902	0.0148344	0.0163195	0.0174879	0.0227618	0.0177776	0.0164315	0.0173648	0.0166344	0.0176589	0.0172366	0.0199383	0.0185149	0.017529	0.0173123	0.0178969	0.0198797	0.0160752	0.0154381	0.0175585	0.0213751	0.0170226	0.0152723	0.0157735	0.0170341	0.016409	0.0171902	0.015267	0.0168791	0.0169536	0.0159815	0.016691	0.0155997	0.0154166	0.0163866	0.0167081	0.0152616	0.0158772	0.0154435	0.0165778	0.0149129	0.0149338
BETA_1186_	0.172635	0.178964	0.0185026	0.0188738	0.017289	0.0202996	0.0194927	0.0172657	0.0144408	0.0167194	0.0171554	0.0221407	0.0179807	0.0155943	0.0179687	0.0161748	0.0167137	0.0161084	0.0193842	0.0179508	0.0178491	0.0170976	0.0178312	0.0199123	0.0162471	0.015839	0.0171265	0.021251	0.0171844	0.0152563	0.0154703	0.0162359	0.0161139	0.0168963	0.0152138	0.0170111	0.0163531	0.015954	0.0162861	0.0149391	0.0155511	0.0160697	0.0163419	0.0156106	0.0149654	0.0148344	0.0162026	0.0146108	0.0148135
BETA_1187_	0.174408	0.182699	0.0221478	0.0215904	0.0214791	0.0237613	0.023197	0.0202929	0.0166287	0.0199905	0.0200822	0.0248572	0.0210932	0.0183986	0.0206797	0.0195311	0.0195889	0.0185826	0.0214721	0.0208822	0.0202996	0.0204855	0.019621	0.0237385	0.0196854	0.0183436	0.020326	0.0237309	0.0195439	0.0179268	0.0181978	0.0189549	0.0189487	0.0194863	0.0192635	0.0189862	0.0202467	0.0193905	0.0192318	0.0194033	0.0201478	0.0181675	0.0195439	0.0191118	0.0194671	0.0190615	0.0200363	0.0196725	0.0188925
BETA_1188_	0.174408	0.178173	0.0187246	0.019621	0.017086	0.0195632	0.0189675	0.0174409	0.0151978	0.0168334	0.0173006	0.022205	0.0183193	0.0163978	0.0171612	0.0168963	0.0172482	0.0161582	0.0189862	0.0182828	0.0175526	0.0174233	0.017873	0.0198472	0.0161028	0.015976	0.0173473	0.0212441	0.0173006	0.0160697	0.0157898	0.0172657	0.0165271	0.0171149	0.0158226	0.0165835	0.0164371	0.0168391	0.0167365	0.0158992	0.0160035	0.0160035	0.0164259	0.0159321	0.0155565	0.0155889	0.0164539	0.0149129	0.0150391
BETA_1189_	0.174048	0.180587	0.0198278	0.0203194	0.0183619	0.0216114	0.0211411	0.0185333	0.0149496	0.0171554	0.0186813	0.0229011	0.0189049	0.0165835	0.018368	0.0178371	0.0186504	0.0173765	0.0195311	0.0188613	0.0183071	0.0189675	0.0178849	0.0210864	0.017653	0.016197	0.018472	0.0218429	0.0186134	0.0170802	0.0162526	0.0174175	0.0166287	0.0172482	0.0159815	0.0171322	0.0178789	0.017167	0.0171554	0.0167251	0.0171033	0.0167024	0.0179508	0.0167991	0.0167365	0.0167592	0.0179927	0.0165496	0.0163028
BETA_1190_	0.172635	0.181002	0.0198278	0.0198148	0.0189112	0.0216254	0.0204989	0.0181978	0.0168562	0.0187432	0.0189862	0.0236853	0.0192318	0.0173065	0.0183558	0.0177004	0.0187494	0.0182342	0.019137	0.0192381	0.01898	0.0187494	0.0190239	0.0207133	0.0174879	0.0160918	0.0189675	0.0222838	0.0183924	0.017196	0.0170226	0.0173531	0.017138	0.0178849	0.016782	0.0175114	0.0176648	0.0182463	0.018083	0.0171844	0.0171033	0.0174761	0.0175349	0.0171496	0.0177597	0.0173181	0.0182281	0.0164708	0.0166627
BETA_1191_	0.172288	0.182699	0.0220766	0.0218852	0.020115	0.0226087	0.0228571	0.0201413	0.0181796	0.0198278	0.0201807	0.0251767	0.0213613	0.0193079	0.0187742	0.0199253	0.0201281	0.0194033	0.0214167	0.0203062	0.0202467	0.0207942	0.0205791	0.0222909	0.0191056	0.019156	0.0197436	0.0233987	0.0193396	0.0193523	0.0191244	0.0194352	0.0192255	0.0191749	0.0189487	0.0198213	0.0203658	0.0197048	0.0191812	0.0185826	0.0187556	0.0192761	0.0195889	0.0188488	0.0190113	0.0190615	0.0193714	0.0188675	0.0187742
BETA_1192_	0.173336	0.180587	0.0179627	0.019346	0.0168334	0.020399	0.0193905	0.0172482	0.0144614	0.015828	0.0172424	0.0226742	0.0185887	0.0161305	0.0173707	0.0164427	0.0170687	0.0165722	0.0193587	0.0178431	0.0173006	0.0170399	0.0175939	0.0199318	0.0161582	0.0154059	0.0173882	0.0212923	0.0172482	0.0158116	0.015283	0.0166344	0.0162916	0.0162638	0.0155511	0.0161859	0.0167365	0.0163754	0.0170341	0.0154435	0.0150232	0.0163475	0.0166344	0.0148344	0.0150707	0.0149811	0.0156539	0.0144408	0.014446
BETA_1193_	0.175506	0.180587	0.0212992	0.0214374	0.0197759	0.0229379	0.0224132	0.0194033	0.0165891	0.0192002	0.0198927	0.0241523	0.0207335	0.0181313	0.0199709	0.0188925	0.0192635	0.0180649	0.0208686	0.0198993	0.0195889	0.0200429	0.0198993	0.0224565	0.0187432	0.0181313	0.0193523	0.0231376	0.0192318	0.0172192	0.0169134	0.0182342	0.0183863	0.019137	0.0185395	0.0180709	0.0195568	0.0189675	0.0189049	0.0180168	0.0190176	0.0182828	0.0185826	0.0184108	0.0182828	0.0177419	0.0190176	0.0181011	0.0179988
BETA_1195_	0.175137	0.180587	0.0203128	0.020399	0.0189675	0.0217304	0.0214583	0.0188053	0.0162304	0.017855	0.0187432	0.023655	0.0197048	0.0177004	0.0188987	0.0188987	0.0187866	0.0180408	0.020828	0.0194224	0.0185333	0.0187929	0.0184781	0.0212785	0.0177122	0.0175998	0.018368	0.0224204	0.0185579	0.016782	0.0167479	0.0178133	0.0177597	0.0186134	0.0172657	0.0172018	0.0173065	0.0179567	0.0181917	0.0167877	0.0177776	0.0173006	0.0172773	0.0179268	0.0169478	0.0167194	0.018089	0.0164652	0.0167877
BETA_1198_	0.171263	0.181002	0.0193778	0.0191939	0.0180048	0.0206126	0.0203592	0.017867	0.0145231	0.017167	0.0179088	0.022155	0.0189612	0.0165778	0.0184904	0.0177241	0.0185149	0.0173181	0.0200101	0.0180228	0.0184475	0.0180048	0.0178133	0.01975	0.0176057	0.0160255	0.0176352	0.0210659	0.017588	0.0167081	0.0160973	0.0167024	0.0167251	0.0174058	0.0154327	0.0174058	0.0173765	0.0170226	0.016902	0.0165045	0.016674	0.0167877	0.0173882	0.0161305	0.0164259	0.0159156	0.017225	0.0157082	0.0161637
BETA_1199_	0.175506	0.182699	0.0186875	0.0189174	0.0183254	0.020747	0.0208145	0.0172715	0.0157571	0.0177776	0.0184352	0.0229674	0.0187618	0.0164203	0.0184597	0.0168219	0.017736	0.0176589	0.0202071	0.0173765	0.0181011	0.0174996	0.0172308	0.0193714	0.0166854	0.0157844	0.0176352	0.0207807	0.0166457	0.0157735	0.015998	0.0151501	0.0159156	0.0176293	0.0163028	0.0171496	0.0167137	0.0168048	0.0171091	0.0157353	0.0164989	0.0155511	0.0154972	0.0163586	0.0165214	0.0158937	0.0170687	0.0154865	0.0157299
BETA_1204_	0.175878	0.181843	0.0186751	0.0195632	0.0188426	0.0215069	0.0200429	0.0175998	0.0157735	0.0175585	0.0188426	0.023145	0.0194352	0.0158827	0.0187866	0.0171438	0.0172948	0.0168105	0.020056	0.0176175	0.0180288	0.0175644	0.0186257	0.0201742	0.0173181	0.0172948	0.0171149	0.0211685	0.0178133	0.0160476	0.0162582	0.0171786	0.0169881	0.0172192	0.0171207	0.0177597	0.0177954	0.0175703	0.017359	0.0160255	0.016381	0.0168276	0.0178371	0.0165045	0.0159211	0.0162081	0.0167479	0.0158335	0.0159101
BETA_1242_	0.178567	0.181002	0.017324	0.0183863	0.0159046	0.0185026	0.0193396	0.0165327	0.0135755	0.0154865	0.0167763	0.0220908	0.0174468	0.0147509	0.0164539	0.015347	0.0170745	0.0160973	0.0176885	0.0174879	0.0180529	0.0171207	0.0172424	0.0188053	0.0151342	0.0149811	0.0164595	0.0201413	0.0154757	0.0152616	0.0147613	0.015616	0.0151183	0.0151554	0.0138935	0.0155134	0.0156647	0.0151766	0.0151183	0.0144614	0.014206	0.0142772	0.0150443	0.01441	0.0146057	0.0146574	0.0151501	0.0141452	0.0147041
BETA_1247_	0.176252	0.183134	0.0204323	0.0200887	0.0185088	0.0214444	0.0209093	0.0185333	0.0163084	0.0184904	0.0188987	0.023145	0.020115	0.0173123	0.0193206	0.0183132	0.0182099	0.0178133	0.0208348	0.0191434	0.019005	0.0179208	0.0179747	0.0218429	0.0178491	0.017653	0.0185456	0.0229158	0.0186998	0.0169708	0.0172424	0.0180288	0.0181011	0.0183314	0.0173707	0.0182584	0.0179148	0.017736	0.0181917	0.0172832	0.0175939	0.0170168	0.0183375	0.0176471	0.0170399	0.017196	0.0181071	0.0167194	0.0172018
BETA_1250_	0.174048	0.181002	0.0187991	0.0194288	0.0185518	0.0212578	0.0208145	0.0177241	0.0161305	0.0184291	0.0189362	0.0235265	0.0197371	0.0168963	0.0188987	0.0174292	0.0179567	0.0178849	0.019763	0.0177419	0.0176234	0.0168734	0.0174644	0.0201478	0.0177657	0.0171322	0.0170283	0.0217655	0.0179208	0.0167934	0.0168391	0.0173824	0.0175762	0.0185149	0.0172657	0.0176648	0.0177954	0.0177419	0.0182828	0.0168848	0.0171554	0.0167934	0.0172948	0.0171496	0.0172715	0.0167479	0.0175232	0.015998	0.016409
BETA_1258_	0.177395	0.183134	0.0182342	0.019346	0.0178491	0.0202269	0.0195889	0.0183375	0.0153417	0.0171728	0.0180228	0.0223556	0.0186751	0.0167535	0.0186134	0.0171322	0.0176707	0.0175055	0.0186319	0.0172599	0.0187742	0.0177241	0.0180408	0.0192445	0.0166854	0.0154865	0.0172715	0.0201807	0.0174703	0.0166627	0.0164259	0.0166174	0.0167308	0.0164989	0.0159705	0.0172715	0.0173882	0.0170283	0.0172657	0.0166061	0.0162526	0.0164146	0.0170053	0.0159321	0.0162526	0.0158827	0.0174468	0.0160973	0.0164933
BETA_1289_	0.17663	0.181421	0.0185764	0.018368	0.0174938	0.020326	0.0201873	0.0173298	0.0152723	0.0171438	0.0186689	0.0224349	0.0193523	0.0154596	0.0187494	0.0175055	0.0168791	0.0173065	0.0190804	0.0175526	0.0179148	0.0177716	0.0177954	0.0193651	0.0164315	0.015987	0.0175821	0.0200953	0.0167649	0.0156268	0.0159266	0.0161084	0.0163642	0.0171728	0.0158226	0.0174879	0.0167934	0.0168048	0.0172541	0.0163084	0.0163922	0.0160035	0.0170918	0.0165045	0.0158335	0.0154919	0.0175939	0.0157136	0.0156702
BETA_1290_	0.174771	0.179364	0.0206327	0.0208077	0.0186875	0.0216114	0.0219984	0.0189675	0.0163698	0.0189737	0.0193651	0.0238757	0.020419	0.0176589	0.0180288	0.0182099	0.0184352	0.0183254	0.0202533	0.0196146	0.0183375	0.0191181	0.018768	0.0211822	0.0178133	0.017861	0.018301	0.0220481	0.0180649	0.0173999	0.0169536	0.0172715	0.0180108	0.0182099	0.0177063	0.0182402	0.0178909	0.0185702	0.0183071	0.0171265	0.0173882	0.0172424	0.0176234	0.0182767	0.0171844	0.0170802	0.0176471	0.0166513	0.0170802
BETA_1303_	0.179768	0.183134	0.0215347	0.0210932	0.0204456	0.0229306	0.0219276	0.020056	0.0178312	0.0198993	0.0200691	0.0246122	0.0207403	0.0180529	0.0196725	0.019346	0.0184536	0.0187991	0.0207942	0.01975	0.0198797	0.0201019	0.0205791	0.0220268	0.0189237	0.0184475	0.0190113	0.0228571	0.0195504	0.0177954	0.0177895	0.0178312	0.0190113	0.018706	0.0187122	0.0189925	0.0198148	0.0187122	0.0188675	0.0185518	0.0186875	0.018638	0.0195696	0.0189925	0.0188613	0.0183132	0.0195632	0.0178909	0.0182342
BETA_1323_	0.171602	0.184912	0.0193333	0.0195825	0.0179268	0.0200822	0.020161	0.0181857	0.0165948	0.0178491	0.0181857	0.0227034	0.0189925	0.0161859	0.0190176	0.0174761	0.018095	0.0171496	0.0192255	0.018089	0.0182645	0.0184169	0.0181373	0.0196017	0.0168219	0.0165271	0.0167706	0.0208145	0.0167024	0.0158718	0.0165778	0.0167024	0.0165102	0.0174996	0.0162137	0.018089	0.0176293	0.0179567	0.0177479	0.0162304	0.0163922	0.0166683	0.0169364	0.016674	0.0164764	0.0159211	0.0169134	0.0156322	0.0159705
BETA_1333_	0.177395	0.181002	0.0199971	0.0195632	0.0182888	0.0209977	0.0210386	0.0184169	0.0164203	0.0189675	0.0186504	0.023279	0.0198213	0.0166174	0.0190741	0.0177776	0.0180288	0.0176293	0.0198278	0.0187866	0.0183254	0.0177122	0.0185333	0.0206126	0.0167592	0.0170572	0.0173356	0.0217374	0.018077	0.016544	0.0163754	0.0170976	0.0171844	0.0170283	0.0159925	0.0179148	0.0166627	0.0174879	0.0176234	0.0153524	0.0159705	0.0167592	0.0170572	0.0165214	0.0155889	0.0154327	0.0171207	0.0151289	0.015976
BETA_1349_	0.172984	0.178964	0.0195119	0.0195375	0.0181978	0.0208822	0.0204855	0.0182039	0.0160807	0.0177182	0.0185702	0.0230634	0.0187866	0.0166854	0.0195568	0.0176826	0.0180228	0.0175644	0.0194416	0.0183619	0.0184597	0.0180649	0.0181675	0.0200625	0.0172308	0.0171438	0.0174292	0.0211891	0.0182888	0.0165722	0.0162304	0.0167137	0.0169708	0.0171554	0.0161915	0.017736	0.0172366	0.0171265	0.0173707	0.0164371	0.0164259	0.0174468	0.0177716	0.0165722	0.0162861	0.0161804	0.0175232	0.0156756	0.0158554
BETA_1350_	0.174048	0.181843	0.0167763	0.017289	0.0158663	0.0189049	0.0193333	0.0163195	0.0137588	0.0163978	0.0170976	0.0212372	0.0178133	0.0144768	0.0168505	0.0160807	0.0166061	0.0155457	0.0182767	0.0162137	0.0159705	0.0158499	0.0155134	0.0174879	0.0158444	0.0140794	0.0155619	0.0191623	0.0166797	0.0143435	0.0142111	0.0140542	0.0151713	0.0156268	0.0141857	0.0156485	0.0162081	0.0153203	0.0154166	0.01441	0.0144049	0.0146419	0.0151183	0.0142416	0.0145953	0.0143231	0.0153096	0.014318	0.0141705
BETA_1363_	0.174771	0.180176	0.0182342	0.0195311	0.017086	0.0201478	0.0203062	0.0172482	0.014267	0.0174292	0.0170341	0.0224277	0.0184414	0.0158882	0.0168619	0.0167194	0.0176293	0.017359	0.018222	0.0178312	0.0180348	0.0176057	0.0180709	0.020419	0.0163642	0.0162582	0.0173123	0.0212166	0.0174996	0.0156376	0.0157245	0.0167592	0.0171265	0.015422	0.0153577	0.0164146	0.0167535	0.0166344	0.0157027	0.0153898	0.016197	0.0164315	0.0164708	0.0152404	0.0158663	0.0151024	0.0165552	0.0145334	0.0157353
BETA_1399_	0.175506	0.181843	0.0196725	0.0195632	0.019049	0.0213199	0.020828	0.0183375	0.015235	0.0178073	0.0187929	0.0229748	0.0192381	0.0168448	0.0186319	0.0172773	0.0171149	0.0167194	0.0190552	0.0184781	0.0183375	0.0190867	0.0181554	0.0213337	0.0170111	0.0163307	0.0181313	0.0214444	0.0183558	0.0161084	0.0161028	0.0170341	0.0171207	0.0174879	0.0168105	0.01773	0.0181796	0.0177776	0.0174527	0.0171496	0.0170226	0.0165835	0.0177716	0.0169996	0.0166457	0.0165045	0.0185456	0.0167706	0.0167934
BETA_1422_	0.172984	0.177782	0.019156	0.0195183	0.0187308	0.0210318	0.0210318	0.0176352	0.0160973	0.0180529	0.0185887	0.0225869	0.0191875	0.0161084	0.0191056	0.017324	0.0167877	0.0169364	0.0193714	0.0183863	0.0173824	0.0177122	0.0178014	0.0204656	0.0174644	0.0167137	0.0179747	0.0222264	0.0181736	0.0164539	0.0166967	0.0160752	0.0168562	0.0172657	0.0169708	0.0175232	0.0177776	0.0166683	0.0177954	0.0159595	0.0163028	0.0166004	0.0172715	0.0164933	0.0165496	0.0156756	0.0167991	0.0158335	0.0155835
BETA_1424_	0.175137	0.183134	0.0206193	0.0203725	0.0196275	0.0221264	0.0219984	0.0187556	0.0167251	0.0196919	0.0184659	0.0237461	0.0206126	0.0175467	0.0190113	0.0194863	0.019049	0.01898	0.0204656	0.0195504	0.0188115	0.0190364	0.0186875	0.0219701	0.0181373	0.0179508	0.0186134	0.0228938	0.0191623	0.0182402	0.0175232	0.0181615	0.0186072	0.0186072	0.0172018	0.019093	0.0188426	0.0187122	0.0185949	0.0172599	0.0171496	0.0177004	0.018368	0.0169708	0.0175762	0.017086	0.0178073	0.0160421	0.016782
BETA_1431_	0.175506	0.181843	0.0200494	0.0217936	0.0186257	0.0205724	0.0225072	0.0203327	0.0199709	0.0211069	0.02296	0.0243695	0.0230782	0.0204522	0.0217795	0.0207335	0.0213406	0.0200887	0.022205	0.0206595	0.0215695	0.0207335	0.0217936	0.0167934	0.0209977	0.0207133	0.0204456	0.0177241	0.0207268	0.0198667	0.0203526	0.0202929	0.0203658	0.0209093	0.020399	0.0207268	0.0212647	0.020828	0.0212992	0.0203128	0.0204855	0.0201676	0.0203924	0.0204855	0.019984	0.0200494	0.0211891	0.0195375	0.0202467
BETA_1434_	0.175878	0.182269	0.0186627	0.0195183	0.018216	0.0204256	0.0200822	0.0173473	0.0148605	0.0172773	0.0184291	0.0226014	0.0188115	0.0155835	0.0186319	0.0169249	0.0177063	0.017086	0.0192445	0.0179927	0.0166457	0.0176293	0.0167649	0.0191056	0.0171612	0.0153738	0.0171844	0.0208416	0.0175821	0.0163307	0.0157299	0.0161416	0.0158827	0.0167251	0.0149706	0.0168562	0.017529	0.0170399	0.0170226	0.0158116	0.0157082	0.0160973	0.016314	0.0157462	0.01664	0.015828	0.01664	0.0150285	0.0155026
BETA_1516_	0.169931	0.181002	0.0175349	0.0182706	0.0168619	0.0193842	0.0190239	0.0164989	0.0137438	0.0165383	0.0164146	0.021864	0.0181252	0.0149024	0.0171554	0.0162638	0.016657	0.0160476	0.0182524	0.01664	0.0168791	0.0168105	0.0162026	0.0191939	0.0158062	0.0150602	0.0165214	0.020559	0.0159321	0.0149024	0.0146885	0.0153257	0.015235	0.0162026	0.0142162	0.0155511	0.015987	0.0153684	0.015681	0.0151183	0.0152616	0.014585	0.0158882	0.0152457	0.0147665	0.0145437	0.0163419	0.0144306	0.0139737
BETA_1524_	0.176252	0.182269	0.0201742	0.0217585	0.0182828	0.0209093	0.0215069	0.0200232	0.0188613	0.0206461	0.0210181	0.0230782	0.0229306	0.0190678	0.021313	0.020056	0.0206059	0.0190867	0.021313	0.0206327	0.0199318	0.0204789	0.0205523	0.0194543	0.0198148	0.0199775	0.0196017	0.020626	0.019763	0.0192508	0.0192318	0.0196597	0.0194224	0.0195696	0.0187432	0.0199123	0.0194927	0.020326	0.0205858	0.0192002	0.0193396	0.0189988	0.0202401	0.0196725	0.0189549	0.0186442	0.0199058	0.0178789	0.0195183
BETA_1532_	0.171263	0.179364	0.0179208	0.0179927	0.0168848	0.0199514	0.0200036	0.0171091	0.0146264	0.0167763	0.0171554	0.0222193	0.0183802	0.015347	0.0173181	0.0158062	0.0171265	0.0162749	0.0185088	0.0167877	0.0170283	0.0163475	0.0172308	0.0193842	0.0159375	0.0158937	0.0163307	0.0207605	0.0163419	0.0151183	0.0153096	0.0160035	0.0157735	0.0169249	0.0151183	0.016409	0.0164595	0.0159595	0.0164933	0.015331	0.0150602	0.0155727	0.0163531	0.0151554	0.0153577	0.0150074	0.0161693	0.01441	0.0148187
BETA_1574_	0.17663	0.180587	0.0213199	0.0210659	0.0189299	0.0222407	0.0213959	0.0188177	0.0168448	0.0194991	0.0180048	0.024106	0.0203791	0.0179567	0.0196082	0.0186875	0.0195311	0.0192318	0.0200625	0.0192952	0.019049	0.0191497	0.019049	0.0217304	0.0176826	0.0174116	0.0189424	0.0225942	0.0184475	0.0175114	0.0172832	0.0180649	0.0175349	0.0183619	0.0171612	0.0186319	0.0188488	0.01888	0.0183986	0.0175998	0.0181615	0.0177716	0.0183254	0.017736	0.0178193	0.0176293	0.0184291	0.0167137	0.0174468
BETA_1578_	0.175878	0.183572	0.0192698	0.0190364	0.0181192	0.0211411	0.0199058	0.0177597	0.015508	0.0175644	0.0180048	0.0230043	0.0181554	0.0159046	0.017855	0.0172599	0.017086	0.0169421	0.0192508	0.0177895	0.0186442	0.0175939	0.0185641	0.0203924	0.0164146	0.0165609	0.0176707	0.0215835	0.0170226	0.0161139	0.0161471	0.017138	0.0172773	0.0172948	0.0161416	0.0167706	0.0171728	0.0169823	0.0168905	0.0161471	0.0168219	0.0160697	0.016902	0.0162526	0.0158171	0.015719	0.0170514	0.0161527	0.0153791
BETA_166_	0.174771	0.178964	0.0206999	0.019763	0.0187308	0.0217655	0.0211548	0.0188738	0.0157299	0.0182099	0.0184597	0.0235869	0.0191686	0.0167024	0.0189049	0.0185702	0.0187122	0.0183741	0.0203924	0.0197177	0.0197306	0.01975	0.0192825	0.0218147	0.0176885	0.0174116	0.0189737	0.0225869	0.0185026	0.0169766	0.0168448	0.0176471	0.0183558	0.019346	0.0173473	0.0181554	0.0183132	0.0176411	0.0173298	0.0179807	0.0183375	0.0173181	0.0181978	0.0175762	0.0180709	0.0180228	0.0185272	0.0170283	0.0172599
BETA_1819_	0.176252	0.180176	0.0211754	0.0204589	0.0189612	0.0225072	0.0216044	0.0189487	0.0164483	0.0183986	0.0186998	0.024691	0.0193269	0.0174879	0.0189362	0.0185272	0.019156	0.0191056	0.0205657	0.0197048	0.0196725	0.0197242	0.0198213	0.0219984	0.0183254	0.0170802	0.0195632	0.0231673	0.0192952	0.017167	0.016674	0.0178073	0.0178969	0.0182949	0.0171612	0.0179747	0.0181373	0.0174703	0.0173999	0.0179867	0.0182402	0.0176826	0.0179508	0.01773	0.017289	0.0171091	0.0185272	0.0165158	0.0171033
BETA_1852_	0.169279	0.178173	0.0184475	0.0189549	0.0174585	0.0195696	0.0193142	0.0176767	0.0138985	0.0172773	0.0178312	0.0220766	0.0189487	0.0151342	0.0169881	0.0160421	0.015987	0.0157299	0.0184536	0.0176826	0.0175526	0.0177776	0.0170226	0.0193969	0.0162248	0.0156485	0.01664	0.0212992	0.017289	0.0150866	0.015422	0.0164203	0.0160145	0.0163642	0.0149391	0.0164034	0.0168734	0.0170226	0.016125	0.0157844	0.0157027	0.0153631	0.0167422	0.0156485	0.0153257	0.0153417	0.0170399	0.0154703	0.0152723
BETA_1856_	0.174048	0.180587	0.0176057	0.0184904	0.0161028	0.0192445	0.0192002	0.0166004	0.0125264	0.0161693	0.016623	0.021493	0.0181011	0.0148605	0.0168791	0.0152936	0.0158499	0.0154596	0.0177835	0.017086	0.0169421	0.0167308	0.016125	0.019049	0.0158171	0.0143129	0.0165496	0.0205323	0.0167024	0.0144665	0.014554	0.0157299	0.0149969	0.0162916	0.0139837	0.015251	0.0165778	0.015943	0.0158992	0.0150602	0.0149024	0.0148396	0.015828	0.0147457	0.0141756	0.0144511	0.0163195	0.014318	0.0140895
BETA_1860_	0.170592	0.180587	0.0172773	0.0183863	0.0166117	0.0190615	0.019093	0.016482	0.0144049	0.0162193	0.0167422	0.0218711	0.0175939	0.0158335	0.0164708	0.0155296	0.0173006	0.0161527	0.0189174	0.0169881	0.0175408	0.0168219	0.0168791	0.0185088	0.015954	0.0153096	0.0162582	0.0197242	0.01602	0.0152723	0.0149601	0.0161859	0.0161693	0.0166061	0.0147561	0.0162582	0.0161582	0.0158007	0.0165383	0.0150022	0.0150443	0.015681	0.0156376	0.0156485	0.0150127	0.0145076	0.0154865	0.0146212	0.0145489
BETA_1864_	0.174408	0.181002	0.0187122	0.0187432	0.0172773	0.0197889	0.019416	0.0171844	0.0140441	0.0165665	0.0175114	0.022041	0.0180348	0.015768	0.017196	0.0169478	0.0169077	0.0161416	0.018083	0.018083	0.0164427	0.0176411	0.0166287	0.020056	0.0168048	0.0153096	0.0165045	0.020801	0.0167706	0.0151925	0.0143947	0.0162805	0.0155242	0.0161859	0.0150654	0.0158663	0.016657	0.016314	0.0158882	0.0154113	0.0163754	0.0162193	0.0165609	0.0158499	0.0158827	0.0153631	0.0168905	0.0153738	0.0148971
BETA_1878_	0.174771	0.180176	0.0185764	0.0190239	0.017482	0.0194799	0.0194927	0.0174879	0.0140946	0.0164764	0.0177241	0.021486	0.0182706	0.0149917	0.0183375	0.016482	0.0161915	0.0158718	0.0181252	0.0184842	0.0169593	0.0180228	0.0171149	0.0199905	0.0164203	0.015616	0.0168562	0.021313	0.0175232	0.0150919	0.0151236	0.015535	0.0156052	0.0160366	0.0151925	0.0157953	0.0167194	0.0163195	0.0161305	0.0161748	0.0162526	0.0160697	0.0174585	0.0161748	0.0162304	0.0156268	0.0175173	0.0151395	0.0157462
BETA_1879_	0.173336	0.181421	0.0188302	0.0193333	0.0169192	0.0202467	0.0195504	0.0170226	0.0147561	0.0172657	0.017861	0.0223268	0.0181796	0.0169996	0.0170629	0.0168105	0.0178133	0.0167422	0.0192635	0.0180348	0.0181978	0.0174703	0.0183436	0.0189612	0.0169881	0.0163866	0.0171496	0.0207672	0.0174116	0.0160807	0.0152457	0.0164146	0.0164371	0.0170802	0.015954	0.0160255	0.0159321	0.0174351	0.0166174	0.0154757	0.015976	0.0164876	0.0164146	0.0165948	0.0156593	0.0155242	0.0166683	0.0158663	0.0150549
BETA_1903_	0.174771	0.183134	0.0188115	0.0187494	0.0164595	0.0197177	0.0201478	0.0168105	0.014135	0.0166344	0.0172482	0.0221335	0.0184047	0.0157898	0.0171728	0.0154274	0.0173181	0.0166117	0.019093	0.0176707	0.0176411	0.0174058	0.0177776	0.0202269	0.0161859	0.0164933	0.0174703	0.0206999	0.0173941	0.0149234	0.0152244	0.0163363	0.0160807	0.0168734	0.0150127	0.0159266	0.0163475	0.0157517	0.0161139	0.0160697	0.0163586	0.0157789	0.0163754	0.0161748	0.0153738	0.0153363	0.0170341	0.0148082	0.0157299
BETA_1928_	0.175506	0.180587	0.0194671	0.019679	0.0179927	0.0202863	0.0207942	0.0178371	0.0151024	0.0178789	0.0183193	0.0223772	0.0189862	0.0165496	0.0180168	0.0166457	0.0173006	0.0163475	0.0191434	0.0183924	0.0172715	0.0181857	0.0177895	0.0203194	0.0169192	0.0166967	0.0176471	0.0218077	0.0178431	0.0163475	0.0161693	0.0170456	0.0161471	0.0168105	0.0159485	0.0169593	0.0181433	0.017324	0.0172424	0.0167251	0.0167535	0.0164933	0.017086	0.0168105	0.0163028	0.0162415	0.0179268	0.0161693	0.0157571
BETA_1932_	0.176252	0.180176	0.0191749	0.0198927	0.0175998	0.020801	0.0208754	0.0181615	0.0147561	0.0174292	0.0184965	0.0227253	0.0187742	0.0171322	0.0176944	0.0167137	0.0181494	0.0168391	0.0194991	0.0179388	0.0178431	0.018768	0.0177597	0.0205523	0.0174233	0.0167422	0.018472	0.0216184	0.0179448	0.0163922	0.0158827	0.0170456	0.0167137	0.0171728	0.015954	0.0169996	0.0183802	0.0173765	0.0170514	0.0167365	0.0170456	0.0166061	0.0172076	0.0167592	0.0168562	0.0163698	0.0172541	0.0159156	0.0162582
BETA_1966_	0.175506	0.181002	0.0194799	0.0203526	0.0190239	0.0211617	0.0208416	0.0180408	0.0157571	0.0176767	0.0185887	0.0235945	0.0196725	0.0170745	0.0188426	0.0172948	0.0186257	0.0175644	0.0206864	0.0186442	0.018638	0.0175232	0.0191623	0.0209433	0.0176826	0.0171207	0.0182767	0.0218147	0.0185702	0.0162749	0.0166004	0.0175055	0.0179747	0.0176648	0.0168448	0.0180108	0.0176234	0.018077	0.017588	0.0166174	0.0165948	0.0176116	0.0177954	0.0166513	0.0162916	0.0161028	0.0168162	0.0160035	0.015828
BETA_1994_	0.169931	0.178567	0.0182706	0.0193015	0.0182342	0.0195696	0.0204722	0.0180649	0.0150232	0.017855	0.0187122	0.0227618	0.0190301	0.0174351	0.0181011	0.0180168	0.0188551	0.0179747	0.0193587	0.0179927	0.0186195	0.017867	0.0179747	0.0198927	0.0179927	0.0169421	0.0176175	0.0209161	0.0179567	0.0169536	0.0162638	0.0173356	0.0172715	0.0171612	0.0164203	0.0178431	0.0181313	0.0179747	0.0177657	0.0167649	0.0168334	0.0173065	0.017324	0.0161416	0.0168562	0.016314	0.0179747	0.0160918	0.0160421
BETA_2005_	0.175878	0.175137	0.0191056	0.0197177	0.0181313	0.0206394	0.0200887	0.0178252	0.0155673	0.0179988	0.0183741	0.0230634	0.0188177	0.0168448	0.0180529	0.0177241	0.0170514	0.0172773	0.0204323	0.0178431	0.018083	0.0171207	0.0174527	0.0205724	0.0167194	0.0161471	0.0174409	0.0217023	0.0179088	0.0168963	0.0162805	0.0169651	0.0174703	0.017873	0.0162972	0.0174527	0.0170226	0.0169478	0.0170687	0.016482	0.0162638	0.0164652	0.0169938	0.0158608	0.0165327	0.0161305	0.0172424	0.0160642	0.0158554
BETA_2009_	0.170926	0.181002	0.0221692	0.0231079	0.0215138	0.0230782	0.0233762	0.020774	0.0190427	0.020326	0.0221478	0.0252089	0.0221978	0.0198407	0.0207672	0.020801	0.0207538	0.0198862	0.0222909	0.0220837	0.0204389	0.021493	0.0208416	0.0230486	0.0213613	0.0201544	0.0207605	0.0242529	0.0207403	0.0198407	0.0198278	0.0202467	0.0200363	0.0195311	0.0196983	0.0203194	0.0202731	0.0204256	0.0206528	0.0198018	0.0198407	0.0199188	0.0208686	0.0196725	0.0197048	0.0198797	0.0208619	0.0192888	0.0197694
BETA_2099_	0.175506	0.181002	0.0206059	0.0215974	0.0198148	0.0221478	0.0220552	0.0191623	0.0177776	0.0196468	0.0198993	0.0240367	0.0204522	0.0181917	0.0195183	0.0178909	0.0183436	0.018216	0.0212578	0.0192571	0.0187929	0.0194735	0.0198602	0.0209569	0.0184169	0.0180168	0.0194927	0.0223556	0.0188613	0.0177419	0.0178491	0.0177895	0.0184536	0.018368	0.0178849	0.0183924	0.0185764	0.018601	0.0187556	0.0173941	0.0171786	0.0175585	0.0172308	0.0176471	0.0173298	0.0167592	0.0178491	0.0167763	0.0172308
BETA_2204_	0.172288	0.180587	0.0183132	0.0181917	0.0165778	0.0194927	0.0196854	0.0172773	0.0152138	0.0168391	0.0176411	0.0223772	0.0183986	0.0162137	0.0178133	0.0168048	0.0173006	0.0165552	0.0185395	0.0175408	0.0174468	0.0173415	0.0167422	0.0187494	0.0163363	0.0161859	0.0165102	0.020115	0.0165102	0.0154488	0.0157517	0.0163307	0.0163084	0.0167535	0.0154596	0.0161527	0.0168676	0.0164315	0.0165158	0.015839	0.015965	0.0153417	0.0162304	0.0157953	0.0157353	0.0150971	0.0167194	0.0150866	0.0152563
BETA_2205_	0.172635	0.179364	0.0190993	0.0187929	0.0168048	0.0203526	0.0201939	0.0175644	0.0145489	0.0168562	0.0176057	0.0226961	0.0176411	0.016902	0.0179029	0.0172599	0.0186813	0.0174351	0.0187184	0.0174585	0.0180048	0.0171554	0.0173006	0.0200625	0.0169077	0.0165214	0.0170745	0.0209841	0.0176707	0.0164652	0.015076	0.0173065	0.0172424	0.0171728	0.0153898	0.0164764	0.0163978	0.0164483	0.0162972	0.0159485	0.0165609	0.0162861	0.0164708	0.0162137	0.0158335	0.0156973	0.0171902	0.0150919	0.0158007
BETA_2267_	0.172288	0.182269	0.018423	0.0188239	0.0170053	0.0202335	0.0196275	0.0168848	0.0147978	0.0177182	0.0179448	0.0226014	0.0187804	0.0158499	0.0177597	0.016381	0.017289	0.0168791	0.0187866	0.0180408	0.0178252	0.0174761	0.0178193	0.0204323	0.0167763	0.0164764	0.0170456	0.0210727	0.0170745	0.0157299	0.0153738	0.016409	0.0159101	0.0167479	0.015347	0.0162526	0.0170399	0.0167649	0.0170918	0.0160918	0.0162693	0.016009	0.0169708	0.016623	0.0156268	0.0160366	0.0173648	0.015251	0.0156268
BETA_2269_	0.171263	0.180587	0.018077	0.0180348	0.0168105	0.0194799	0.0183193	0.0164876	0.0132087	0.01602	0.0170226	0.0220552	0.0182584	0.0142162	0.0168448	0.016136	0.015299	0.0148553	0.0182706	0.0170053	0.0166513	0.0173181	0.0165609	0.0191686	0.0153631	0.0142823	0.0165948	0.0206327	0.0160807	0.0144408	0.0143129	0.0150391	0.0147197	0.0156106	0.0141502	0.015267	0.0161416	0.0159266	0.0155943	0.0150285	0.015315	0.0145231	0.0157571	0.0149706	0.0150285	0.0147457	0.0159101	0.0146419	0.0142111
BETA_2275_	0.172984	0.181002	0.0208822	0.0210249	0.0199449	0.0227034	0.0209773	0.0192825	0.0166174	0.0187929	0.0189612	0.0235265	0.0193969	0.0181857	0.0193651	0.0187929	0.0198407	0.0192128	0.0214305	0.0199579	0.0202665	0.0195825	0.0206059	0.0211754	0.0185026	0.0180168	0.0194863	0.0224204	0.0193842	0.0181796	0.0178491	0.0180288	0.0181433	0.0186875	0.0171728	0.0190239	0.0187246	0.0179448	0.0179988	0.0175114	0.0172366	0.0185211	0.0185641	0.0177538	0.0176293	0.0173356	0.0180589	0.0170456	0.016691
BETA_2277_	0.174048	0.181843	0.0208348	0.0204789	0.0192128	0.022105	0.0202533	0.0190176	0.0162638	0.0185949	0.0185641	0.0234513	0.0199188	0.0169306	0.0186072	0.0177241	0.0179627	0.017529	0.0195375	0.0192508	0.0190741	0.0189424	0.0193396	0.020774	0.017861	0.0173006	0.0188613	0.0226087	0.0188551	0.0169192	0.0165496	0.0182281	0.0177004	0.0179567	0.0173765	0.0181494	0.0186195	0.0178073	0.0177122	0.0173356	0.0170918	0.0175821	0.0187122	0.0170745	0.0171496	0.0165327	0.0177538	0.0167991	0.015987
BETA_2278_	0.176252	0.179364	0.0208348	0.0206595	0.0190804	0.0219772	0.0218852	0.0189612	0.0160586	0.0183497	0.0191181	0.0236474	0.0191875	0.0176885	0.0192825	0.0182402	0.0186875	0.0176648	0.020326	0.0205456	0.0189862	0.0198018	0.0191875	0.0219772	0.0187494	0.0178969	0.0195119	0.0231524	0.0191749	0.0174058	0.016657	0.0182706	0.0176707	0.0184659	0.017736	0.018077	0.0186566	0.0184169	0.0178491	0.0177716	0.018423	0.0180228	0.0183436	0.0177716	0.0173765	0.0173181	0.0187556	0.0172948	0.0165665
BETA_2279_	0.172288	0.180176	0.0175055	0.0191812	0.0172657	0.019576	0.0194799	0.0173006	0.0143333	0.0167365	0.0179448	0.0220552	0.0180468	0.015681	0.0160642	0.015422	0.0170283	0.0160145	0.0186751	0.0175703	0.0173648	0.0174351	0.0173531	0.0190552	0.0165271	0.0150022	0.0170053	0.0205791	0.0168334	0.0155943	0.0157844	0.0163475	0.0158499	0.0158171	0.0151183	0.0162861	0.0169421	0.0162304	0.0164146	0.0155242	0.015235	0.0153952	0.0156485	0.0154703	0.015331	0.0149129	0.0157245	0.0147457	0.0152457
BETA_265_	0.169931	0.178964	0.0188239	0.0190615	0.0168505	0.0197113	0.020801	0.0174761	0.015331	0.0175349	0.0185088	0.0226305	0.0196275	0.0163642	0.0177716	0.0177954	0.016782	0.0179508	0.018638	0.0179208	0.0172773	0.0167137	0.0163922	0.0203393	0.01664	0.0161637	0.0173181	0.0209229	0.0169478	0.0161637	0.0162693	0.0167479	0.0167081	0.0172134	0.0154703	0.0166287	0.0167251	0.0169077	0.0172018	0.0158062	0.0157953	0.0156539	0.0165722	0.0156647	0.0162304	0.0154274	0.0167991	0.0145076	0.0158718
BETA_268_	0.174048	0.183572	0.019346	0.0203725	0.0187866	0.0215556	0.020399	0.0181857	0.0158827	0.0183314	0.0184475	0.0235642	0.0197242	0.016544	0.0182949	0.0174996	0.0174116	0.0174938	0.0186751	0.0181313	0.0181917	0.0185826	0.0187804	0.0205858	0.0168676	0.0168562	0.0181675	0.0217725	0.0175349	0.0164259	0.0163978	0.0163195	0.0164146	0.0176293	0.0168219	0.0174585	0.0176944	0.017861	0.0177063	0.0167877	0.0168562	0.0168162	0.0169077	0.0169249	0.0171322	0.0164259	0.0174351	0.0162693	0.0164259
BETA_269_	0.169604	0.181002	0.0223053	0.0220552	0.0214791	0.0237461	0.0229674	0.0197759	0.0186937	0.0209297	0.0204855	0.0256964	0.0224855	0.0190615	0.0206193	0.0204522	0.0202401	0.0196532	0.0214305	0.0208348	0.0207942	0.0209569	0.0210522	0.0231227	0.0195439	0.0200887	0.0201742	0.0242995	0.020161	0.0195696	0.0192128	0.0189299	0.0195055	0.0201216	0.0196597	0.0199318	0.0207201	0.020539	0.0197242	0.0199253	0.0199188	0.0194416	0.0199188	0.0202467	0.0204855	0.0196597	0.0204123	0.0190867	0.0190552
BETA_347_	0.172635	0.178964	0.0196339	0.0196339	0.0183619	0.0210591	0.0210249	0.0179927	0.0155403	0.0182645	0.0182584	0.0231673	0.0192571	0.0170687	0.0188177	0.0174996	0.0185395	0.0178252	0.0188675	0.0187494	0.0186751	0.0181796	0.0186195	0.0203592	0.0176234	0.016623	0.0174292	0.0212647	0.017529	0.0165948	0.0163363	0.0165948	0.0167877	0.0171902	0.0157082	0.0178133	0.0172076	0.0175349	0.0177122	0.0162749	0.0166854	0.0167934	0.0172541	0.0169077	0.016623	0.0159046	0.0173298	0.015508	0.0162359
BETA_901_	0.171263	0.179768	0.0184597	0.0181071	0.0174996	0.0203924	0.0191812	0.017324	0.0138835	0.0152084	0.0178312	0.022155	0.0175703	0.0153577	0.0184781	0.0162526	0.0165045	0.0160145	0.0192571	0.017482	0.0174938	0.0173415	0.017086	0.0197759	0.0162415	0.0159375	0.0168105	0.0210386	0.0170687	0.0153043	0.0149864	0.0157245	0.0160255	0.0163922	0.0152191	0.0163084	0.0164315	0.0157571	0.0163028	0.0156485	0.0164315	0.0154166	0.0167991	0.0161028	0.0155242	0.0156539	0.0170687	0.0149286	0.0152138
BETA_952_	0.174048	0.182699	0.0187184	0.0194097	0.017588	0.0201216	0.0197048	0.0169651	0.0151024	0.0175467	0.0175703	0.0224132	0.0182828	0.015976	0.0182342	0.0167251	0.0169134	0.0169938	0.0188675	0.0180468	0.017736	0.0176589	0.017855	0.0194033	0.0165891	0.0161527	0.0172657	0.0215904	0.0163922	0.016125	0.0156322	0.0161859	0.0164652	0.0168619	0.0154811	0.0163531	0.0168162	0.0167365	0.0167877	0.0162304	0.0159101	0.0159156	0.0165214	0.0162248	0.0158718	0.0153577	0.0162415	0.0151925	0.0151766
BETA_974_	0.172984	0.178964	0.021251	0.021148	0.0194097	0.0227253	0.0223556	0.0198343	0.0164595	0.0192698	0.0188488	0.0237917	0.0200953	0.0175703	0.0203526	0.0192952	0.0197889	0.0184536	0.0210045	0.0200822	0.019984	0.0200036	0.0196403	0.0221264	0.0186998	0.0182888	0.0192445	0.0227984	0.0195311	0.0179148	0.0176175	0.0184291	0.0182342	0.0187556	0.0176057	0.0188551	0.0184842	0.0187742	0.0191812	0.0178491	0.0182645	0.0180529	0.019137	0.0188364	0.0178193	0.0176885	0.0189925	0.0179388	0.0182039
BETA_987_	0.171944	0.178567	0.0212441	0.0220552	0.0201742	0.0225506	0.0233463	0.0198407	0.017855	0.0201216	0.0208077	0.025338	0.0212923	0.0189049	0.0206797	0.0190867	0.0200625	0.0194607	0.0219559	0.0191939	0.0205056	0.0189549	0.0200494	0.0218781	0.01888	0.018368	0.0199971	0.0231301	0.0193206	0.0191939	0.0190239	0.0186813	0.0190741	0.0191497	0.018216	0.0195953	0.0193651	0.0193396	0.0198927	0.0191244	0.0191497	0.0183497	0.0191118	0.019156	0.0180228	0.0181071	0.0188675	0.0185456	0.018368
BETA_993_	0.174048	0.183572	0.0207672	0.0211274	0.020161	0.022718	0.0216813	0.0198537	0.0167194	0.0193079	0.0193969	0.0243851	0.0199318	0.0181675	0.0198927	0.019346	0.020056	0.0189862	0.0210659	0.0198407	0.0202071	0.0198343	0.0202533	0.0220837	0.0183558	0.0188675	0.0189988	0.0231005	0.0189299	0.017861	0.0176767	0.0188115	0.0182828	0.0191056	0.0175173	0.0182584	0.0186442	0.0186751	0.018095	0.0175055	0.0181433	0.0180468	0.0188675	0.0177835	0.0177776	0.0174468	0.0188115	0.0176411	0.0176116
PI_663212_	0.175506	0.179768	0.0211822	0.0210522	0.0198148	0.0222407	0.0214444	0.0199579	0.0173123	0.0195311	0.0201676	0.024881	0.021196	0.0179208	0.019156	0.0190615	0.0187308	0.0188738	0.0207875	0.0185702	0.0202137	0.0198018	0.0196275	0.0223916	0.0182888	0.0180108	0.019448	0.0230339	0.0197242	0.0182524	0.0182039	0.0188115	0.0186627	0.0188675	0.0182099	0.0193969	0.0190239	0.0191056	0.0193969	0.0182342	0.0188364	0.0178371	0.0188862	0.0184291	0.0181011	0.018083	0.0187494	0.0174409	0.0186813
PI_357367_	0.176252	0.181421	0.0226014	0.0237994	0.0217023	0.0230782	0.0240597	0.0230043	0.0206931	0.0221264	0.0238986	0.024565	0.0244319	0.0229158	0.0244163	0.0227984	0.0243228	0.0226742	0.0236096	0.0235642	0.0239445	0.0231821	0.0237385	0.0226815	0.0236702	0.022334	0.0227326	0.02416	0.0232417	0.022813	0.0223053	0.0227034	0.0222838	0.0220908	0.0223053	0.0230412	0.0232119	0.0231005	0.0231896	0.0223484	0.0219913	0.0228938	0.0229527	0.0216813	0.022406	0.0220126	0.0230412	0.0218429	0.0221264
EL-A024967	0.174048	0.180587	0.0201478	0.0197889	0.0177122	0.0204855	0.0211	0.0187432	0.0157245	0.0184352	0.0187804	0.0229969	0.0195696	0.0179567	0.0194991	0.0184597	0.0188738	0.0186566	0.0197436	0.0186998	0.0184047	0.0180709	0.018077	0.0207807	0.017861	0.0177479	0.0177419	0.0216743	0.0192635	0.017225	0.0166117	0.0180709	0.0181373	0.0180649	0.0165891	0.0176116	0.0174996	0.0181978	0.0171786	0.0170687	0.0169192	0.0168048	0.0179927	0.0170341	0.016381	0.0164595	0.0182706	0.0158882	0.0160697
PI_518159_	0.173336	0.180176	0.0183436	0.0185702	0.0170802	0.0196082	0.0200625	0.0171265	0.0148657	0.0171033	0.0174292	0.0227545	0.0184842	0.0162805	0.017873	0.0170053	0.017289	0.0172192	0.0189862	0.0171786	0.0171496	0.0159705	0.0160973	0.0194991	0.0161084	0.0151342	0.0170629	0.0204323	0.0162693	0.0152723	0.015422	0.0159815	0.0164876	0.0171149	0.0152404	0.0166683	0.0161527	0.0162304	0.0165496	0.0156106	0.0158335	0.0151024	0.0151766	0.0154542	0.0158608	0.0152404	0.0163642	0.014446	0.0150866
PI_285595_	0.171944	0.179768	0.0177241	0.0182099	0.015283	0.0188053	0.0197113	0.0168619	0.0143027	0.0167024	0.017359	0.020539	0.0190176	0.0162693	0.0175114	0.0167649	0.0174996	0.0164989	0.0176293	0.0173824	0.0167991	0.0171033	0.0174351	0.0182524	0.0168105	0.0159815	0.0165609	0.0195504	0.0173648	0.0156702	0.0160531	0.0162081	0.0165158	0.0164483	0.015166	0.0165835	0.0167706	0.0166004	0.0167934	0.015839	0.0161804	0.0158772	0.0167934	0.0159266	0.0156214	0.0153257	0.0166287	0.0150602	0.0151077
BETA_1046_	0.173691	0.181002	0.0191056	0.0190113	0.0174292	0.0201413	0.020801	0.0172948	0.0147457	0.0171902	0.0172948	0.0222336	0.0186257	0.0160421	0.0180288	0.0168276	0.018368	0.0164989	0.019049	0.0185887	0.0191244	0.017855	0.0182099	0.0201413	0.0167535	0.0165778	0.0176116	0.0218288	0.017867	0.0164259	0.0157898	0.0169249	0.0168162	0.0176116	0.0158663	0.0170745	0.0171786	0.0175232	0.017289	0.0172948	0.0167137	0.0167649	0.0177716	0.0164483	0.0165835	0.0163363	0.0176471	0.015839	0.0162526
PI_206408_	0.175878	0.184014	0.0211343	0.0203658	0.0167137	0.0208551	0.0219913	0.0196854	0.0184169	0.0196983	0.0202335	0.0230412	0.0214028	0.0195055	0.0214513	0.0200429	0.0206528	0.0194352	0.0213613	0.0198213	0.0201216	0.01975	0.020559	0.019621	0.0194671	0.0195055	0.019416	0.0212716	0.0203791	0.0194224	0.0186998	0.0206663	0.0193905	0.0196275	0.0184659	0.0191307	0.020056	0.0194224	0.0199579	0.0187308	0.0189424	0.0191434	0.0198472	0.0187991	0.0190804	0.0189487	0.0194352	0.018638	0.018423
BETA_988_	0.174048	0.180176	0.01898	0.0193269	0.0183863	0.0210386	0.0204456	0.0174116	0.0147822	0.0175821	0.0182645	0.022835	0.0187184	0.0163531	0.017359	0.0169593	0.017086	0.0165271	0.0193269	0.018077	0.0179388	0.0180709	0.0179088	0.0202137	0.0164034	0.0159101	0.017529	0.0213337	0.0175821	0.0160145	0.0156376	0.0165778	0.0167365	0.017196	0.0159046	0.0165102	0.0173648	0.0170456	0.0167024	0.0160642	0.016409	0.0164539	0.0169192	0.016125	0.0157517	0.015616	0.0173006	0.0157082	0.0152404
BETA_214_	0.175137	0.180587	0.019448	0.0211	0.019049	0.0198667	0.0216673	0.0192825	0.0184169	0.0194735	0.0213544	0.022616	0.0218358	0.0187618	0.0210864	0.0201216	0.0204922	0.0191434	0.0215695	0.020161	0.0205456	0.0201216	0.0209297	0.0193333	0.0192128	0.0196468	0.0192761	0.0208754	0.0202071	0.0193333	0.0184291	0.0190364	0.0195825	0.0190113	0.0192191	0.0199579	0.0199971	0.0202467	0.0200953	0.0189487	0.0182524	0.0195311	0.0195439	0.0184352	0.0190427	0.0184904	0.0192571	0.0186072	0.0183558
BETA_2272_	0.175506	0.181421	0.0185456	0.0193969	0.0182706	0.020828	0.0196661	0.0175055	0.0151448	0.0171902	0.017861	0.0229453	0.0192508	0.0162248	0.017855	0.0167479	0.0173882	0.0166174	0.0196468	0.0182767	0.0178849	0.0169536	0.0182281	0.0201347	0.0168276	0.0160752	0.0174116	0.0219559	0.017289	0.0157462	0.0156702	0.016902	0.0170514	0.0175467	0.0163922	0.0170745	0.0167706	0.0167877	0.0172424	0.015976	0.0163084	0.0170283	0.0174879	0.0160586	0.0154596	0.0153684	0.0170456	0.0155781	0.0153257
PI_386206_	0.17026	0.179364	0.0179687	0.018638	0.0166683	0.0194224	0.0192445	0.0165722	0.0142772	0.0169881	0.0166854	0.0223484	0.0189737	0.0147926	0.0170976	0.0165665	0.0162805	0.0160145	0.0187184	0.017359	0.0174292	0.0175408	0.0168791	0.0191244	0.0152883	0.0157136	0.0164371	0.0198797	0.0164146	0.0151925	0.0155134	0.0158937	0.0157517	0.0169766	0.0147093	0.0162861	0.0172657	0.0162248	0.015943	0.0154542	0.0157844	0.0143896	0.016009	0.015987	0.0162137	0.0155835	0.0166797	0.0148657	0.0151342
PI_274392_	0.174771	0.184014	0.0169134	0.01773	0.0158116	0.0184597	0.0183619	0.016409	0.0136942	0.0160918	0.0167251	0.0206797	0.0179927	0.0149286	0.0174938	0.0147561	0.0163084	0.0152138	0.0185149	0.0169077	0.0164427	0.0165496	0.0165891	0.0179988	0.0153791	0.0149917	0.0160311	0.0194671	0.0156268	0.0147509	0.0145282	0.0154703	0.0152776	0.0155457	0.0139436	0.0153363	0.0153577	0.0157245	0.0163084	0.0149917	0.0154006	0.0148239	0.015616	0.015299	0.0142416	0.0144306	0.015943	0.0137588	0.0140694
BETA_1590_	0.173691	0.181002	0.0187308	0.019346	0.0171612	0.020056	0.019763	0.0174761	0.0145953	0.0175408	0.0185702	0.0232491	0.0192698	0.0162861	0.0181071	0.0172715	0.0169306	0.0165045	0.0194671	0.0178073	0.0174292	0.0174116	0.0179988	0.0192635	0.0167365	0.0164259	0.0169134	0.0204922	0.0175467	0.015535	0.0156864	0.0161859	0.0161194	0.0166627	0.015976	0.0164146	0.0164203	0.0173941	0.0173415	0.0163084	0.0161028	0.0163307	0.0165158	0.0160035	0.0156864	0.015465	0.0163586	0.0144152	0.0154274
PI_355962_	0.171263	0.177782	0.0179867	0.017873	0.0163978	0.0194927	0.0196597	0.0162861	0.0142212	0.0164146	0.017086	0.0221835	0.0171033	0.0147561	0.0170745	0.0163195	0.0171265	0.0164259	0.0178014	0.0173298	0.0171786	0.0170168	0.0164371	0.0194097	0.015681	0.0152776	0.0162805	0.0205992	0.0165609	0.0154274	0.0146264	0.0158226	0.0160145	0.0158772	0.0147613	0.0160697	0.0156539	0.0164146	0.0165496	0.0151766	0.0153898	0.0155835	0.0159101	0.0156431	0.0156214	0.015315	0.0162304	0.0141857	0.0148291
PI_274394_	0.174048	0.181002	0.0193969	0.0197824	0.0191812	0.0209093	0.0207807	0.0185456	0.0167934	0.018472	0.018706	0.0237005	0.0198602	0.0168162	0.0190678	0.018083	0.0176352	0.017482	0.0198407	0.018216	0.0181554	0.0179388	0.0177182	0.0208754	0.0168734	0.0167763	0.0174116	0.0215277	0.0168162	0.0167649	0.0167991	0.0173123	0.0177182	0.0180108	0.0163363	0.0176826	0.0178969	0.0178789	0.018472	0.0163419	0.016691	0.017167	0.0177063	0.0172192	0.0171786	0.0166174	0.0179807	0.0161804	0.016623
BETA_165_	0.173691	0.181421	0.0207672	0.0221478	0.0207133	0.023145	0.0233537	0.0207066	0.0195696	0.0213682	0.0218006	0.0241755	0.0219276	0.0202005	0.0216603	0.0203857	0.0205323	0.0205323	0.0209569	0.0211411	0.021389	0.0210249	0.0212372	0.0228057	0.0199905	0.0189174	0.0209841	0.0231301	0.0201939	0.0198148	0.0200363	0.020115	0.0202599	0.020774	0.0203791	0.0204855	0.020801	0.021148	0.0211069	0.0195953	0.0191623	0.0203327	0.0204722	0.0196919	0.019679	0.0191056	0.0208348	0.0195632	0.0192825
PI_177269_	0.177011	0.180176	0.0199775	0.0225361	0.0188551	0.0208077	0.0227911	0.0208957	0.0200167	0.0212854	0.0229674	0.0233987	0.023655	0.0219418	0.023145	0.0219984	0.0226087	0.0214791	0.023655	0.0214374	0.0215069	0.0212234	0.0211069	0.0192191	0.0212166	0.0216323	0.0218006	0.0200363	0.0210727	0.020626	0.0208686	0.0218852	0.0214721	0.0216953	0.0208213	0.0214167	0.0211137	0.0209025	0.0221193	0.0207672	0.0213613	0.0208077	0.0208077	0.0207403	0.0208213	0.0204256	0.0215904	0.0203725	0.020539
PI_355964_	0.172635	0.181843	0.0193015	0.0194671	0.0179747	0.0202731	0.0209025	0.0179029	0.0158772	0.017529	0.018601	0.0227618	0.0192381	0.0166344	0.0183863	0.0175526	0.0186442	0.0174938	0.0196468	0.0186627	0.0184536	0.0177241	0.0182281	0.0202269	0.0169708	0.0162526	0.0170168	0.021148	0.0179988	0.0163866	0.0166854	0.0169593	0.0168676	0.0174761	0.0157353	0.0178909	0.0173941	0.01773	0.0172657	0.016782	0.0169249	0.016691	0.0172832	0.0168048	0.0168105	0.0163251	0.0170918	0.0155134	0.0165722
BETA_2270_	0.173336	0.179768	0.0183254	0.0188053	0.0174938	0.0200101	0.0187929	0.0170572	0.0136991	0.016691	0.0172657	0.021486	0.0183863	0.0145025	0.0171438	0.0163866	0.015283	0.0155835	0.0179388	0.0177479	0.0167137	0.017867	0.0166287	0.019763	0.0155403	0.0153952	0.0164652	0.0209977	0.0170399	0.0150022	0.0152723	0.0157844	0.0156431	0.0161471	0.0151342	0.0159485	0.016782	0.0161693	0.0160421	0.015719	0.0158992	0.0150866	0.0171322	0.0155511	0.0156647	0.0154919	0.0169364	0.0150919	0.0149601
BETA_2271_	0.171263	0.184912	0.0185518	0.0195953	0.017529	0.0201873	0.0196468	0.018216	0.0142467	0.0168391	0.0186689	0.022835	0.0192952	0.0163531	0.018216	0.0172366	0.0175703	0.0170687	0.0195439	0.0186566	0.0184965	0.0188177	0.0179448	0.0202797	0.0169823	0.0161582	0.01773	0.0213682	0.0176885	0.0156106	0.0153791	0.0167137	0.0169536	0.0168619	0.0159211	0.0165552	0.0179148	0.0172192	0.0171728	0.0165102	0.0166797	0.0158499	0.0172076	0.0167479	0.0161582	0.0158226	0.0178312	0.0158335	0.0156593
BETA_224_	0.175506	0.181421	0.0204123	0.0199058	0.0184597	0.0201873	0.0204323	0.0192191	0.017138	0.018601	0.0201544	0.0226961	0.0209093	0.0183193	0.0203857	0.0198862	0.0198213	0.0193842	0.0211617	0.0192888	0.0198927	0.0202665	0.0195311	0.0202401	0.0185702	0.0195568	0.019763	0.0214305	0.0193651	0.0184965	0.0176411	0.0185149	0.0183375	0.0187866	0.0183497	0.0188987	0.0196339	0.0191181	0.0184659	0.0191118	0.0187618	0.0176234	0.0193651	0.0184291	0.0187184	0.0181736	0.0195119	0.0176057	0.0181675
PI_467878_	0.172635	0.179768	0.0179268	0.0187308	0.017861	0.0202137	0.0206797	0.0176411	0.0148291	0.0170687	0.0183924	0.0220268	0.0193396	0.0162805	0.0187618	0.0167649	0.0171149	0.0167308	0.0197694	0.0182767	0.0181494	0.0173648	0.0176826	0.0199905	0.0170976	0.0155619	0.0167592	0.0208686	0.0176057	0.0152084	0.0155026	0.0160476	0.0161471	0.0170572	0.0156973	0.0170399	0.0168276	0.0177182	0.0171786	0.0158007	0.015839	0.0161305	0.0165665	0.0161915	0.0158608	0.0157245	0.0165891	0.015535	0.015616
PI_467879_	0.172288	0.182699	0.0165665	0.0172832	0.0155673	0.0185149	0.0185826	0.0152457	0.0130541	0.0157136	0.01602	0.0212854	0.0175173	0.014206	0.0161748	0.0153952	0.0156973	0.0151925	0.0181796	0.01602	0.016314	0.0151024	0.016197	0.0178789	0.0147405	0.0133742	0.015535	0.0195311	0.0158226	0.0142009	0.0137339	0.0150127	0.0149969	0.0154596	0.0135755	0.0155619	0.0152616	0.0151289	0.0154059	0.0136694	0.0138735	0.0147197	0.0147978	0.0143129	0.0138235	0.0136645	0.0148605	0.0130638	0.0133547
BETA_1064_	0.175506	0.177782	0.019156	0.0189612	0.0176293	0.0201216	0.0208619	0.0179687	0.0161915	0.0177479	0.0190552	0.0224204	0.0195183	0.0171438	0.0187556	0.0179148	0.0184108	0.0179988	0.019576	0.01773	0.0178431	0.017289	0.0182342	0.0198083	0.0162749	0.0167081	0.0173882	0.0201873	0.0182039	0.016902	0.016691	0.0173473	0.0173065	0.0177122	0.0162137	0.017138	0.0176175	0.0176116	0.0176116	0.0167365	0.0170745	0.0161804	0.0168963	0.0168905	0.0167706	0.0161416	0.0176057	0.0164203	0.0164034
BETA_1214_	0.178964	0.178173	0.0203658	0.0214028	0.018737	0.0218499	0.0220837	0.0190427	0.0164708	0.0187618	0.0199058	0.0240213	0.0198927	0.0179088	0.0200429	0.0179029	0.0197953	0.0184047	0.0216323	0.0192191	0.0189174	0.0185149	0.0190993	0.0210659	0.0181917	0.0179148	0.0191244	0.0222193	0.0191875	0.0176116	0.0171554	0.0179268	0.0183314	0.0187929	0.0178193	0.0182524	0.0186813	0.0187308	0.0186442	0.0182281	0.0178969	0.01773	0.0179208	0.0174409	0.0171728	0.0172482	0.0178133	0.0169593	0.0174644
PI_505830_	0.178567	0.184014	0.0180348	0.0186751	0.0174116	0.0195953	0.0196725	0.0171149	0.0144871	0.0169536	0.017324	0.0220268	0.0183314	0.015422	0.0171207	0.0166457	0.0174996	0.0159485	0.0192381	0.0167649	0.0171322	0.0168848	0.0176411	0.0190741	0.016136	0.0156214	0.0165496	0.0203526	0.0169421	0.0154113	0.0153257	0.0155188	0.015943	0.016409	0.0151872	0.016482	0.0165722	0.0160863	0.0165665	0.0155997	0.0154865	0.0158827	0.0161139	0.0153791	0.0155296	0.0151501	0.0161084	0.0149549	0.0152138
PI_467870_	0.172288	0.180176	0.0178252	0.01773	0.0170226	0.0193079	0.0197694	0.0161637	0.0135607	0.0166513	0.0169421	0.0219984	0.0180288	0.0153096	0.017138	0.0163922	0.0172308	0.0167706	0.0183741	0.0169881	0.0173999	0.0163251	0.016197	0.0192318	0.0166061	0.0138235	0.0163307	0.0205256	0.0168276	0.0157353	0.0149234	0.0156268	0.0153257	0.0160421	0.0143691	0.015954	0.0163307	0.0160807	0.0156702	0.0150654	0.0148187	0.0147405	0.0158772	0.0149391	0.015616	0.0149759	0.0160366	0.0141148	0.0142874
PI_664916_	0.172635	0.182699	0.0186751	0.0192571	0.017482	0.020559	0.0200101	0.0181736	0.0150022	0.0170111	0.0182767	0.0228277	0.0196919	0.0160918	0.0181071	0.0177419	0.0174527	0.0171033	0.0194416	0.0179567	0.0180709	0.0171786	0.0172657	0.0202731	0.0168791	0.0159046	0.0177479	0.0209501	0.0183314	0.0158444	0.0166854	0.0172541	0.0168734	0.0177182	0.0155242	0.0175232	0.0177479	0.0170802	0.0171091	0.0159485	0.0161582	0.0162081	0.0175114	0.0151236	0.0162749	0.0158608	0.0162359	0.0149338	0.0158718
PI_285592_	0.174771	0.181843	0.0185149	0.0188115	0.0159156	0.0190867	0.0197889	0.0173123	0.0151766	0.0173707	0.0186998	0.0217304	0.0199971	0.0176944	0.0175408	0.018095	0.018601	0.017289	0.0185395	0.0183924	0.0184352	0.0179388	0.018216	0.0188488	0.0172308	0.0171438	0.0169421	0.0196725	0.018077	0.0166627	0.0163084	0.0169708	0.0174116	0.0172599	0.0163084	0.0171612	0.0175408	0.0170399	0.0177063	0.0166174	0.0168219	0.0162193	0.0168619	0.0163028	0.0166513	0.0164989	0.0173824	0.015768	0.0161305
PI_518156_	0.175137	0.181002	0.0172541	0.0176175	0.0156919	0.0179567	0.0190615	0.0161748	0.0129293	0.0158062	0.0160531	0.021148	0.0173531	0.0145695	0.0173298	0.0156485	0.0172192	0.0164652	0.0173941	0.015987	0.0164708	0.0157245	0.0149338	0.0180108	0.015315	0.0136793	0.0162805	0.0196854	0.0158608	0.0149654	0.0142009	0.0151501	0.0153845	0.0152297	0.0131506	0.0153043	0.0153684	0.0153684	0.0153096	0.0147717	0.014673	0.0142416	0.0146834	0.0145076	0.0149286	0.014364	0.0158827	0.0136348	0.0137886
BETA_1196_	0.175137	0.181002	0.0181978	0.0192002	0.0171265	0.0200756	0.0187432	0.0174468	0.0140744	0.0163363	0.0162081	0.0220055	0.0180468	0.016009	0.0161915	0.0166344	0.0171496	0.0168105	0.0188551	0.0178491	0.0172657	0.0175173	0.0173941	0.0193587	0.0153898	0.0149549	0.0168848	0.0207201	0.0168048	0.0150919	0.015331	0.0158827	0.016314	0.0164034	0.0147561	0.0159046	0.0162471	0.0158444	0.0155296	0.0150285	0.0150602	0.0156919	0.0157082	0.0146678	0.0150602	0.0147197	0.015422	0.0140895	0.01441
BETA_1197_	0.175137	0.179768	0.0177063	0.0182828	0.0162638	0.0189237	0.0200887	0.0169478	0.0149024	0.0170976	0.0176175	0.0215904	0.0183314	0.0152723	0.0176589	0.0157462	0.0169651	0.015943	0.0183254	0.0170976	0.0176648	0.0161416	0.0171554	0.0188738	0.015839	0.0160255	0.0162248	0.0199514	0.0162638	0.0157462	0.015508	0.0160642	0.0162359	0.0163866	0.0147717	0.0167137	0.0160366	0.0163531	0.0170514	0.0144973	0.0153043	0.0154488	0.0159211	0.015839	0.0147353	0.0140996	0.015535	0.0144408	0.0148605
PI_220645_	0.172984	0.185367	0.0167592	0.0174585	0.0160863	0.0185088	0.0181675	0.0158554	0.0144665	0.0156376	0.0169708	0.0207403	0.0178014	0.014803	0.0177004	0.0159211	0.0155889	0.0156702	0.0170572	0.0170283	0.0170168	0.0161582	0.0163307	0.0183375	0.0152297	0.015076	0.0157789	0.0196403	0.0158499	0.0150022	0.0147457	0.0157517	0.0159321	0.0159485	0.0140694	0.0156593	0.0157844	0.0160807	0.0164539	0.0152563	0.014803	0.0146522	0.0160421	0.015235	0.014585	0.0144922	0.0160973	0.0144049	0.0143793
EL-A027015	0.172635	0.180587	0.0194671	0.0201676	0.0182767	0.0207538	0.0206327	0.0188987	0.0157408	0.0177716	0.0192065	0.0240597	0.0202401	0.0177597	0.0185641	0.018638	0.0184291	0.0184842	0.0198018	0.0180709	0.0188302	0.0179627	0.0178849	0.0204922	0.017653	0.0175644	0.0175232	0.0211617	0.0183497	0.0168048	0.0169823	0.017861	0.0178133	0.0179088	0.0169077	0.0179747	0.0182342	0.0181736	0.0175467	0.0168162	0.0179988	0.016623	0.0173707	0.0173006	0.016691	0.0165271	0.0178789	0.0161804	0.0166797
BETA_1866_	0.172288	0.182269	0.0185272	0.0194991	0.017861	0.0201544	0.0198993	0.0170629	0.0151448	0.016409	0.0173882	0.0221907	0.018083	0.0159815	0.0171033	0.0166683	0.016482	0.0160918	0.0184904	0.0182949	0.0170802	0.0173415	0.0172482	0.0196339	0.016197	0.0156919	0.0176411	0.0215069	0.0174175	0.0161139	0.0160531	0.0166967	0.0165778	0.016902	0.0157571	0.0171091	0.017529	0.0173473	0.0172715	0.0158608	0.0162137	0.0167194	0.0173415	0.0158663	0.0159925	0.0157353	0.0165383	0.0152457	0.0148135
PI_518163_	0.17663	0.178964	0.0185456	0.0189549	0.0171033	0.0199253	0.0201544	0.0171902	0.015018	0.0171786	0.0169364	0.0226087	0.0190993	0.0164708	0.017736	0.0164259	0.0176411	0.0170226	0.0192065	0.0179148	0.0174703	0.0166683	0.0171844	0.019621	0.0161582	0.0157408	0.0175703	0.0206999	0.0169249	0.0154919	0.015616	0.0164315	0.0169593	0.0173065	0.015616	0.0169478	0.0166344	0.0170976	0.0169766	0.0159705	0.0153738	0.0157353	0.016136	0.0157082	0.0158062	0.0154972	0.0162081	0.0146885	0.0146005
BETA_1125_	0.176252	0.181843	0.0183375	0.0193969	0.0167877	0.0195183	0.0192065	0.0173765	0.0149969	0.0170399	0.0172832	0.0225506	0.018301	0.0158335	0.0156268	0.0158827	0.0177716	0.0163754	0.0192698	0.0178133	0.0175821	0.0172308	0.0177419	0.0193587	0.0156431	0.0157462	0.0171149	0.0202797	0.0167877	0.0157789	0.0155457	0.0168276	0.0165045	0.0166174	0.0154274	0.0167706	0.0163922	0.0165948	0.0163642	0.015828	0.0155134	0.0159266	0.016782	0.0156593	0.0154542	0.015018	0.0161804	0.0152563	0.015113
PI_535840_	0.174048	0.178567	0.0189112	0.0186875	0.0169134	0.0198343	0.0201676	0.0173065	0.0137389	0.0169249	0.0164933	0.0225651	0.0192571	0.015616	0.0160311	0.0164708	0.0174703	0.0166797	0.0181917	0.0179807	0.0181252	0.0179268	0.0173999	0.0200429	0.016009	0.0151607	0.0166174	0.0211069	0.0162471	0.0158499	0.0148239	0.0155673	0.0156485	0.0166174	0.0145025	0.017196	0.0166854	0.0167251	0.016691	0.0159046	0.0159815	0.0152616	0.0163642	0.0159815	0.0158062	0.015508	0.0163642	0.0148553	0.0149286
PI_590616_	0.177011	0.184014	0.0179088	0.0182584	0.0179867	0.0199709	0.0202929	0.0171844	0.015315	0.0170283	0.0177538	0.022334	0.0186998	0.0156864	0.0186134	0.0169881	0.0173065	0.0170168	0.0186998	0.0171438	0.0169077	0.0167479	0.0169823	0.0197953	0.0168791	0.0159925	0.0171091	0.0216254	0.0174175	0.0160697	0.0155943	0.0165102	0.0168391	0.0175055	0.0161305	0.0169708	0.0170745	0.0172308	0.0170283	0.015839	0.015768	0.0167308	0.0166683	0.0157027	0.0160531	0.0158882	0.0163531	0.0147613	0.0144922
BETA_1481_	0.178567	0.179364	0.0187618	0.0195247	0.0186195	0.0207335	0.0199775	0.0177597	0.0153417	0.0181796	0.018095	0.0225506	0.0189737	0.0157571	0.0177835	0.0165327	0.0178252	0.017196	0.0192761	0.0176767	0.0179747	0.0180048	0.0181011	0.019448	0.0171554	0.016197	0.0173298	0.020747	0.0166344	0.0160973	0.0158444	0.0162693	0.0159595	0.0169134	0.0161637	0.017359	0.0174116	0.0170399	0.0173065	0.0164146	0.0160863	0.0162861	0.0164539	0.0165778	0.0160973	0.0160421	0.0170168	0.0156322	0.0158116
BETA_2019_	0.175878	0.181843	0.0185211	0.0192761	0.0172308	0.0198602	0.0197371	0.017529	0.0153631	0.0170745	0.0177954	0.0219488	0.0186813	0.0164427	0.0177657	0.0170918	0.017225	0.0170111	0.0189925	0.018089	0.0176116	0.0180408	0.018083	0.0190239	0.0160311	0.0159375	0.0175703	0.0202203	0.0173765	0.0161194	0.0160145	0.0172134	0.0170687	0.0168048	0.0160973	0.0168562	0.0171554	0.0166797	0.0166117	0.0161028	0.016314	0.0160366	0.0170687	0.0162861	0.0163251	0.0159046	0.0173531	0.015987	0.0153631
BETA_2022_	0.175506	0.184014	0.0165722	0.0172948	0.0160366	0.0187929	0.0177479	0.0156702	0.0128863	0.0148971	0.0163754	0.0213268	0.016674	0.013714	0.017086	0.015315	0.0154596	0.0155134	0.018077	0.0160697	0.0164203	0.015965	0.0161139	0.0176826	0.0147665	0.0143435	0.0155619	0.0198732	0.015422	0.0140441	0.0134378	0.0141806	0.01441	0.015976	0.0136595	0.015465	0.0153363	0.0145695	0.0153524	0.0140441	0.0146471	0.0142721	0.0143742	0.0144357	0.0145643	0.014019	0.0149549	0.0135213	0.0134378
PI_355959_	0.178567	0.180176	0.0195375	0.0202599	0.0195119	0.021493	0.0206864	0.0182888	0.0167024	0.0192381	0.0195953	0.0235115	0.0207807	0.0165158	0.0190552	0.0182402	0.0178312	0.0173999	0.0203725	0.0174292	0.018737	0.0182767	0.0180288	0.0199058	0.018077	0.0179148	0.0177954	0.0215417	0.0173123	0.0167365	0.0174703	0.0171496	0.0172832	0.0185949	0.0173531	0.0184169	0.018216	0.0177954	0.0182524	0.0167706	0.0170283	0.0165214	0.0174058	0.0176293	0.0176411	0.0172134	0.0179208	0.01664	0.017167
PI_165013_	0.175506	0.180176	0.0173065	0.0188115	0.017861	0.0199318	0.0193396	0.0168219	0.0148553	0.0171496	0.0184781	0.0226815	0.0184414	0.0156756	0.0177063	0.0158116	0.0168334	0.0162137	0.0191623	0.0160807	0.0179988	0.0171265	0.0170802	0.0187929	0.016782	0.0156376	0.0163475	0.0199905	0.0164876	0.0151448	0.0153631	0.0156702	0.0162693	0.0166287	0.0159101	0.0168905	0.0170226	0.0164708	0.0171438	0.0156864	0.0155997	0.0156268	0.0161637	0.0161139	0.0152138	0.0154166	0.0164708	0.0151342	0.0151872
BETA_2273_	0.174771	0.179364	0.0179208	0.0187122	0.0171149	0.0196661	0.0194416	0.0170572	0.0138835	0.0166967	0.0172832	0.022105	0.0180048	0.0152084	0.0158062	0.0157898	0.0158444	0.015315	0.0184904	0.0165778	0.0163698	0.0174292	0.0164203	0.0194416	0.0154596	0.0154542	0.0164652	0.021196	0.0169536	0.0148553	0.0154757	0.0155457	0.0156593	0.0161693	0.0154006	0.0162693	0.016902	0.0159705	0.0162638	0.0158335	0.0156106	0.0145798	0.0162805	0.0157408	0.0157082	0.0154059	0.0163084	0.0149601	0.0153363
BETA_1870_	0.174771	0.182269	0.0182888	0.0183741	0.0168276	0.0194735	0.0203062	0.0167081	0.0147926	0.0170399	0.0168505	0.0222193	0.0185088	0.0160366	0.0175821	0.0167763	0.0171612	0.0164652	0.0186627	0.0173473	0.0177004	0.0168734	0.0171438	0.0197824	0.0154542	0.0157626	0.0162861	0.0212923	0.0171496	0.0156593	0.015828	0.016691	0.0162193	0.016782	0.0151819	0.0169306	0.0170168	0.0168676	0.0163642	0.0158007	0.0161139	0.0160973	0.0167024	0.0161471	0.0162026	0.0155673	0.0167194	0.0156593	0.0152244
PI_518165_	0.17663	0.177782	0.0176648	0.0182402	0.0176116	0.020056	0.0200625	0.017225	0.0147041	0.016674	0.0182342	0.0228057	0.0190678	0.0165835	0.0184597	0.0169593	0.0171786	0.0177004	0.0190301	0.0154596	0.0165045	0.014777	0.0147509	0.0194735	0.016691	0.0156431	0.0155673	0.0211274	0.0174585	0.0163307	0.0163084	0.0169996	0.0169536	0.0176411	0.0149654	0.0165496	0.0163642	0.0170687	0.017324	0.0162805	0.0160807	0.0160863	0.0171728	0.0160807	0.0158827	0.016136	0.0174058	0.0156756	0.0155026
PI_269875_	0.177011	0.188686	0.018768	0.0196146	0.0153898	0.0183741	0.0204922	0.018089	0.0166287	0.017855	0.0197694	0.0222264	0.0207605	0.0185826	0.0196468	0.0188177	0.0189675	0.0189487	0.0200691	0.0186813	0.0199449	0.0180348	0.0190301	0.0184352	0.0179867	0.0177419	0.0187742	0.0199709	0.0188302	0.0174996	0.0175998	0.0184781	0.0184291	0.0189174	0.0177419	0.018423	0.0185641	0.0182342	0.0187991	0.0184842	0.0178491	0.0177004	0.0184047	0.0174996	0.0173356	0.0174409	0.0187184	0.0169134	0.017324
BETA_1375_	0.174408	0.181843	0.0163475	0.0174938	0.0154059	0.018301	0.0188302	0.0160807	0.0120803	0.0151448	0.0157735	0.0209637	0.0178312	0.0138785	0.0163531	0.0157245	0.0165891	0.015166	0.0183254	0.0164989	0.0155943	0.0164708	0.0153738	0.0180048	0.0153043	0.0136942	0.0158608	0.0195439	0.0159321	0.0140039	0.01334	0.0139436	0.0141249	0.0151501	0.013199	0.0147822	0.0145953	0.0150496	0.014135	0.0142619	0.0136249	0.0137687	0.01485	0.0140845	0.0143129	0.0139687	0.0148187	0.0130493	0.0141654
PI_274393_	0.174048	0.179364	0.0184904	0.0199449	0.0182524	0.0207335	0.020056	0.0176826	0.016136	0.0179927	0.0183558	0.0229674	0.0189925	0.0160476	0.018706	0.01773	0.0176885	0.0170168	0.0201873	0.0167137	0.0178371	0.0172192	0.0175349	0.0197242	0.0166797	0.0161084	0.017588	0.0220197	0.0179927	0.0165214	0.0161527	0.01664	0.0167081	0.0181857	0.0166287	0.0174351	0.0175821	0.0164652	0.0175821	0.0168334	0.0162972	0.0161637	0.0166513	0.0163922	0.0172018	0.0167763	0.017482	0.015839	0.0156052
BETA_1245_	0.176252	0.179364	0.020801	0.0212028	0.0204589	0.0221692	0.0215347	0.0191244	0.0174351	0.0190678	0.0200494	0.0239063	0.0210591	0.0180108	0.020115	0.0190301	0.0185395	0.0181252	0.0209229	0.0194224	0.0188426	0.0192952	0.0194224	0.0212578	0.0192508	0.0184352	0.0186134	0.0221407	0.0195311	0.0180408	0.0179328	0.0178491	0.0180709	0.0188551	0.0188738	0.0193206	0.0197113	0.0195889	0.0193333	0.0180228	0.0184169	0.0184904	0.0186442	0.0186751	0.018472	0.0175585	0.0185026	0.0178193	0.0177241
BETA_91__	0.175878	0.180176	0.0191056	0.0189675	0.018089	0.0201873	0.0202863	0.0177479	0.0152084	0.0173707	0.018089	0.022105	0.0184904	0.0167706	0.0184842	0.0164652	0.0181917	0.0169421	0.0184536	0.0183375	0.0184169	0.0174351	0.0178312	0.0207942	0.0172076	0.0161305	0.0173531	0.0212785	0.0177241	0.0159211	0.0157844	0.0158992	0.0162193	0.0167934	0.0160918	0.0165722	0.0172715	0.0170918	0.0167877	0.016197	0.0165552	0.0162972	0.0167763	0.0167479	0.0164146	0.015987	0.0168963	0.015267	0.0155781
BETA_1110_	0.178173	0.180176	0.0195311	0.0203857	0.0188862	0.0213061	0.0199579	0.0184414	0.0162749	0.0180529	0.0179687	0.0234813	0.0198602	0.0169708	0.0179088	0.0177063	0.018222	0.0175939	0.0198407	0.0191056	0.0185333	0.018216	0.0185518	0.0210932	0.0174938	0.0161748	0.0179627	0.0214236	0.0182524	0.0168848	0.0163307	0.0172018	0.0174175	0.0176589	0.0169708	0.0175585	0.0172424	0.017482	0.0177241	0.0159156	0.0167024	0.017196	0.0171438	0.0163754	0.0163028	0.016009	0.0170168	0.0157735	0.0155727
PI_355960_	0.17663	0.182269	0.0200101	0.0193969	0.0188302	0.0216813	0.0208619	0.0190427	0.016544	0.0173707	0.0191118	0.0232566	0.0189174	0.0177776	0.0196275	0.0189988	0.0184047	0.0176589	0.0209161	0.0195055	0.0193587	0.0187494	0.0188302	0.0205992	0.0181615	0.0176707	0.0182706	0.022041	0.0184904	0.0170456	0.0175408	0.0178073	0.0185456	0.0177954	0.0170456	0.0179148	0.0177954	0.0182039	0.0187991	0.0171902	0.017359	0.0173707	0.0179687	0.0167479	0.0173298	0.0172599	0.0182039	0.0167706	0.0170918
PI_266102_	0.174771	0.183134	0.016674	0.017289	0.0149234	0.0178909	0.0186319	0.0162081	0.0122558	0.014777	0.015719	0.0210045	0.0171554	0.0142009	0.0160918	0.0153738	0.0166174	0.0150022	0.0174116	0.0164876	0.0158992	0.0160311	0.0148448	0.0184842	0.0149496	0.0141756	0.0157408	0.0198927	0.0156919	0.0144254	0.0136645	0.0146367	0.0145798	0.015331	0.012872	0.0145489	0.0148239	0.0151978	0.0148135	0.0143486	0.0142925	0.0135213	0.0149496	0.0140089	0.0144819	0.014029	0.0152936	0.0134771	0.0138385
BETA_2274_	0.174048	0.180176	0.0186195	0.0190364	0.0173941	0.020326	0.0202401	0.0170456	0.0150813	0.0175644	0.0180709	0.0226014	0.0182888	0.016136	0.0172948	0.0171438	0.0176352	0.0172715	0.0197177	0.0176589	0.0183741	0.0175703	0.0182281	0.0195055	0.016409	0.0162972	0.0172715	0.0212441	0.0173415	0.0165609	0.0158116	0.0160973	0.0168448	0.0174879	0.0157517	0.0168334	0.0167422	0.0170053	0.0163922	0.01602	0.0162582	0.0160531	0.015987	0.0166174	0.0161139	0.0161859	0.0170341	0.0160807	0.0157789
BETA_1872_	0.178173	0.178964	0.0205858	0.020774	0.0189362	0.0215765	0.0205858	0.0189549	0.0159595	0.0183802	0.0194799	0.0231301	0.0189925	0.0171149	0.0186504	0.01773	0.0177954	0.0171902	0.0194543	0.0186442	0.0179567	0.0193206	0.0184169	0.0209637	0.0180408	0.0177419	0.0183071	0.0222121	0.0185887	0.0170168	0.0164371	0.0177716	0.0166797	0.0172832	0.0169306	0.0171322	0.0182888	0.0176885	0.017289	0.0174527	0.0178371	0.0168219	0.0181071	0.0174644	0.0178252	0.0175585	0.0187804	0.0171207	0.0169364
BETA_1877_	0.175878	0.182269	0.0189988	0.0197113	0.0177241	0.0204456	0.0201216	0.0175998	0.0152616	0.017529	0.0172657	0.022471	0.0189675	0.0168334	0.0168105	0.0174175	0.0176885	0.0171033	0.0192002	0.0185026	0.0177835	0.0175821	0.0179268	0.0199253	0.0165778	0.0161748	0.0175467	0.0214513	0.0177835	0.0161748	0.0162471	0.0175055	0.0172657	0.0172657	0.0156485	0.0176648	0.0170572	0.0167251	0.0168791	0.016314	0.0163866	0.0164539	0.0173999	0.0163698	0.0162359	0.0160035	0.0166287	0.0156485	0.0159815
PI_171515_	0.175137	0.179364	0.0180168	0.0198213	0.016674	0.0195439	0.0193142	0.0167308	0.0145282	0.0163251	0.0182828	0.0226888	0.018638	0.0160973	0.0168334	0.0165948	0.0175055	0.0162193	0.020326	0.0168048	0.0181675	0.0179448	0.0179029	0.0187866	0.0164652	0.0162972	0.0171844	0.0201478	0.0169421	0.0156593	0.0154865	0.0161693	0.0163307	0.0171844	0.0163028	0.0169421	0.0170918	0.0169364	0.0163922	0.0163698	0.0160973	0.015828	0.0167592	0.0165045	0.0159375	0.016125	0.0158499	0.015839	0.0155457
[truncated: 243 more columns]

## Sheet: Figure 6
147
Pat_procu_	0	0.212502	0.173336	0.176252	0.174771	0.175878	0.175137	0.178567	0.177395	0.17663	0.175506	0.188197	0.176252	0.175137	0.177782	0.174771	0.174771	0.177011	0.177395	0.17663	0.176252	0.174048	0.177395	0.172984	0.178173	0.174408	0.174408	0.174771	0.171602	0.178964	0.175506	0.177782	0.175506	0.173691	0.175137	0.170926	0.175137	0.174048	0.175137	0.173691	0.174771	0.168956	0.173336	0.173691	0.174771	0.174408	0.174048	0.171263	0.175137
Spi_olera_	0.212502	0	0.184461	0.181843	0.181843	0.178173	0.182269	0.179364	0.181843	0.183572	0.181843	0.192258	0.181002	0.179768	0.181843	0.182269	0.187235	0.179768	0.187235	0.185367	0.184912	0.183134	0.183134	0.183572	0.181843	0.182269	0.180587	0.180176	0.181421	0.181421	0.182269	0.181002	0.180587	0.180176	0.182269	0.183572	0.178567	0.183134	0.185367	0.181421	0.184912	0.180587	0.182699	0.181421	0.183134	0.183572	0.181002	0.182699	0.183134
PI_116809_	0.173336	0.184461	0	0.0246437	0.0243617	0.0236853	0.0220766	0.0213613	0.0249128	0.0239139	0.0296316	0.0475501	0.021864	0.021389	0.0297935	0.0224999	0.0231005	0.0230043	0.0215626	0.0313863	0.0310944	0.0306179	0.0223556	0.0233612	0.0207268	0.0254759	0.0234437	0.0218077	0.0235869	0.0241909	0.0311144	0.0235492	0.0208619	0.0233089	0.0248175	0.0232193	0.0234062	0.022835	0.0223268	0.0214236	0.0298318	0.0236777	0.0310544	0.0297363	0.0248651	0.0227838	0.0238375	0.0227253	0.0234437
BETA_194_	0.176252	0.181843	0.0246437	0	0.0283151	0.0273987	0.0267591	0.0263104	0.0292262	0.0265381	0.031794	0.0471738	0.0257785	0.0257703	0.033628	0.0271549	0.0267506	0.0272765	0.0265381	0.0350875	0.034676	0.0346079	0.0266994	0.0276006	0.0258444	0.0307461	0.0276712	0.0261514	0.0268104	0.028036	0.0352955	0.0272678	0.0264535	0.0267762	0.0303826	0.0271202	0.0271896	0.027355	0.0269477	0.0260348	0.0338037	0.026572	0.03471	0.0338588	0.0292168	0.027539	0.0273288	0.0266399	0.0272156
BETA_248_	0.174771	0.181843	0.0243617	0.0283151	0	0.027742	0.0257785	0.0248889	0.0290025	0.0277243	0.0329571	0.0478439	0.0256718	0.0259436	0.0334533	0.0266569	0.0275302	0.0273812	0.0263777	0.0346873	0.0340582	0.0340138	0.0271029	0.0273637	0.0260016	0.0309546	0.0280808	0.0261931	0.0269047	0.0265804	0.0346306	0.0268019	0.0255818	0.0270252	0.0295273	0.0243695	0.0260431	0.0276447	0.0253866	0.0258032	0.0333556	0.0273201	0.0343486	0.0331718	0.0290675	0.0262936	0.0270856	0.0268961	0.02746
BETA_289_	0.175878	0.178173	0.0236853	0.0273987	0.027742	0	0.0248254	0.024881	0.0280629	0.0252895	0.0324167	0.0473785	0.0247937	0.0252331	0.0331179	0.026302	0.026143	0.0259684	0.0261264	0.0348925	0.0340027	0.0343037	0.0253218	0.0260431	0.0254272	0.0296791	0.0272765	0.0254272	0.0250245	0.0278218	0.0348582	0.0271029	0.0256227	0.0259353	0.0289376	0.0263272	0.0269391	0.026302	0.0265804	0.0251446	0.0337487	0.0253057	0.0346646	0.0336937	0.0293481	0.0269047	0.0268704	0.0259105	0.0266484
BETA_322_	0.175137	0.182269	0.0220766	0.0267591	0.0257785	0.0248254	0	0.0235416	0.0271289	0.0247383	0.0313156	0.0464505	0.0228571	0.0238222	0.0325957	0.0253866	0.0249287	0.0246594	0.0244475	0.0340693	0.0335952	0.0333014	0.0244866	0.024881	0.0236171	0.0289654	0.0257292	0.0219984	0.0240136	0.0259933	0.0341918	0.0256554	0.0234813	0.0242995	0.0279287	0.0246515	0.0254678	0.0251286	0.0241677	0.0240059	0.0327439	0.0245337	0.0336718	0.0325535	0.0276359	0.0238299	0.0251286	0.0239829	0.0252573
BETA_366_	0.178567	0.179364	0.0213613	0.0263104	0.0248889	0.024881	0.0235416	0	0.0263608	0.0246279	0.0305392	0.046634	0.0231153	0.023868	0.031508	0.0244241	0.0251526	0.0243851	0.0237385	0.0333447	0.0323538	0.0318762	0.0243461	0.0248413	0.0235794	0.027893	0.0246279	0.0230708	0.023807	0.024565	0.0327652	0.0239522	0.0232045	0.0243929	0.0272069	0.0240751	0.0252815	0.0248572	0.0230782	0.0230117	0.0315996	0.0243228	0.0322285	0.0313661	0.0271809	0.0245101	0.0250165	0.0249765	0.0248572
BETA_1017_	0.177395	0.181843	0.0249128	0.0292262	0.0290025	0.0280629	0.0271289	0.0263608	0	0.0262936	0.0331825	0.0486167	0.0259353	0.0272417	0.032166	0.0276977	0.0277243	0.028027	0.0269649	0.0335405	0.0329999	0.0327015	0.0263608	0.0272939	0.0269563	0.0285605	0.0286429	0.0268875	0.0266144	0.0290396	0.0329677	0.0280987	0.0263356	0.0273462	0.0290489	0.028433	0.0282608	0.0274337	0.0276889	0.0270252	0.0320104	0.0264366	0.032893	0.0321452	0.0277331	0.0276624	0.0282157	0.0268447	0.028027
BETA_1519_	0.17663	0.183572	0.0239139	0.0265381	0.0277243	0.0252895	0.0247383	0.0246279	0.0262936	0	0.0324587	0.0470549	0.0246831	0.0257539	0.033161	0.0268704	0.0254596	0.0259188	0.0252573	0.0348239	0.0338699	0.0339805	0.0243306	0.0261764	0.0255737	0.0292918	0.0272939	0.0246043	0.0246122	0.0272243	0.0346193	0.0262936	0.0255247	0.0254759	0.0298509	0.0266229	0.0267591	0.026302	0.0259353	0.0250404	0.0333556	0.0243617	0.0343486	0.0333014	0.0285697	0.0260514	0.0263272	0.0254515	0.026555
BETA_2177_	0.175506	0.181843	0.0296316	0.031794	0.0329571	0.0324167	0.0313156	0.0305392	0.0331825	0.0324587	0	0.0492989	0.03013	0.0293387	0.0300817	0.0304412	0.0318453	0.0322285	0.0307165	0.0312752	0.0305982	0.0307659	0.0315894	32	0.0311847	0.0316506	0.032564	0.0314369	0.0320621	0.0329677	0.0312249	0.0317222	0.0309346	0.0314877	0.0302657	0.0321868	0.0321868	0.0314775	0.0311545	0.0310344	0.0301978	0.031794	0.031356	0.0300624	0.0297172	0.030875	0.0328183	0.0316404	0.0323224
PI_546456_	0.188197	0.192258	0.0475501	0.0471738	0.0478439	0.0473785	0.0464505	0.046634	0.0486167	0.0470549	0.0492989	0	0.0465505	0.047276	0.0481578	0.0470888	0.0471398	0.0467178	0.0465171	0.049118	0.0485102	0.0482807	0.0477053	0.0472248	0.0467178	0.0482632	0.046701	0.0466173	0.0477226	0.0466842	0.048777	0.0466842	0.046701	0.0468859	0.0467681	0.046384	0.0461195	0.0474642	0.0463343	0.0469703	0.0487413	0.0475329	0.0484748	0.0487056	0.0478092	0.0468186	0.0469197	0.0473614	0.0476362
BETA_1002_	0.176252	0.181002	0.021864	0.0257785	0.0256718	0.0247937	0.0228571	0.0231153	0.0259353	0.0246831	0.03013	0.0465505	0	0.0238986	0.0319381	0.0249208	0.0245965	0.0250805	0.0236702	0.0340138	0.0329677	0.0324903	0.023807	0.0240983	0.0224421	0.0285697	0.0253461	0.0232417	0.0223484	0.0253299	0.0340471	0.0243773	0.0229674	0.0235341	0.0284512	0.0249606	0.0252895	0.0245807	0.0240597	0.0234062	0.0325535	0.0231821	0.0330213	0.0320414	0.0275478	0.0242297	0.0253138	0.0244866	0.0240136
PI_562591_	0.175137	0.179768	0.021389	0.0257703	0.0259436	0.0252331	0.0238222	0.023868	0.0272417	0.0257539	0.0293387	0.047276	0.0238986	0	0.0294423	0.0202071	0.0262266	0.0259601	0.0247462	0.0308849	0.0304706	0.0297172	0.0253138	0.0250085	0.0222694	0.0273201	0.0254759	0.0246988	0.0258197	0.0262433	0.030865	0.0255818	0.0234137	0.0250085	0.0259022	0.0254353	0.0258774	0.0240906	0.0238604	0.023279	0.0298222	0.0260847	0.0304902	0.0295179	0.024881	0.0240059	0.025225	0.0255982	0.0252895
PI_562597_	0.177782	0.181843	0.0297935	0.033628	0.0334533	0.0331179	0.0325957	0.031508	0.032166	0.033161	0.0300817	0.0481578	0.0319381	0.0294423	0	0.0303631	0.0333122	0.0339694	0.0317529	0.00991697	0.0115806	0.00693134	0.0327546	0.0324693	0.0309944	0.0194543	0.0328503	0.0323853	0.0329143	0.0337267	0.00948708	0.0324062	0.0309147	0.0332581	0.01773	0.0322076	0.0324798	0.0317837	0.0310444	0.030608	0.0081558	0.0331179	0.00681806	0.00595252	0.0171438	0.0320829	0.0340138	0.0334642	0.0324587
PI_562599_	0.174771	0.182269	0.0224999	0.0271549	0.0266569	0.026302	0.0253866	0.0244241	0.0276977	0.0268704	0.0304412	0.0470888	0.0249208	0.0202071	0.0303631	0	0.0270424	0.026725	0.026093	0.0320933	0.0317529	0.0311345	0.0256964	0.026344	0.0232641	0.0276006	0.0258857	0.0254028	0.0268618	0.0267506	0.0314775	0.0259022	0.0239216	0.0260597	0.0261764	0.0263861	0.0265211	0.0250404	0.0239829	0.0240059	0.0306375	0.0267848	0.0316506	0.0305589	0.0259684	0.0246437	0.0261931	0.0261347	0.026462
PI_504245_	0.174771	0.187235	0.0231005	0.0267506	0.0275302	0.026143	0.0249287	0.0251526	0.0277243	0.0254596	0.0318453	0.0471398	0.0245965	0.0262266	0.0333122	0.0270424	0	0.0229232	0.0250564	0.0355869	0.0346306	0.0345287	0.025484	0.0262936	0.0261014	0.03013	0.0273987	0.0237157	0.0244241	0.0265042	0.0353303	0.0264029	0.025217	0.0237537	0.0302075	0.0247858	0.0252009	0.0268704	0.0258197	0.025541	0.0339251	0.0253057	0.0350645	0.033617	0.02948	0.026235	0.0249367	0.0229232	0.0274337
PI_504282_	0.177011	0.179768	0.0230043	0.0272765	0.0273812	0.0259684	0.0246594	0.0243851	0.028027	0.0259188	0.0322285	0.0467178	0.0250805	0.0259601	0.0339694	0.026725	0.0229232	0	0.0245807	0.03547	0.0343261	0.0342925	0.0252815	0.0267165	0.0257456	0.0298222	0.0273375	0.0233163	0.0249128	0.0271376	0.0351798	0.0262768	0.0241291	0.0247541	0.0296316	0.0252089	0.0254678	0.0268618	0.0257703	0.0259022	0.0339141	0.0251446	0.035053	0.0337267	0.0293857	0.0257374	0.0246515	0.023279	0.0273375
PI_518406_	0.177395	0.187235	0.0215626	0.0265381	0.0263777	0.0261264	0.0244475	0.0237385	0.0269649	0.0252573	0.0307165	0.0465171	0.0236702	0.0247462	0.0317529	0.026093	0.0250564	0.0245807	0	0.0332041	0.0327971	0.0322598	0.0249606	0.0253542	0.0240213	0.028027	0.0245493	0.0232641	0.0253057	0.026093	0.0332689	0.0252089	0.0235642	0.0249845	0.0282879	0.0248175	0.0255818	0.0251767	0.0247383	0.0234889	0.0315996	0.0249367	0.0327439	0.0317427	0.0277331	0.0250324	0.0254028	0.0247383	0.0258197
PI_546437_	0.17663	0.185367	0.0313863	0.0350875	0.0346873	0.0348925	0.0340693	0.0333447	0.0335405	0.0348239	0.0312752	0.049118	0.0340138	0.0308849	0.00991697	0.0320933	0.0355869	0.03547	0.0332041	0	0.0124187	0.0101082	0.0335514	0.0339473	0.0319071	0.0200036	0.0340471	0.0335733	0.0347555	0.0351221	0.00964568	0.0339473	0.0328823	0.0344723	0.0189925	0.0340915	0.0341584	0.033323	0.0323329	0.0324377	0.00841492	0.034881	0.0109397	0.00969883	0.0181252	0.0334424	0.0356103	0.0348239	0.0343486
PI_546439_	0.176252	0.184912	0.0310944	0.034676	0.0340582	0.0340027	0.0335952	0.0323538	0.0329999	0.0338699	0.0305982	0.0485102	0.0329677	0.0304706	0.0115806	0.0317529	0.0346306	0.0343261	0.0327971	0.0124187	0	0.0123068	0.0335187	0.0331825	0.0321036	0.021251	0.0335733	0.0329892	0.0336389	0.0344836	0.0126536	0.0333881	0.0322598	0.0339362	0.0199775	0.0333447	0.0334751	0.0326063	0.0321348	0.0316098	0.0108615	0.0337817	0.0129006	0.01163	0.0196468	0.0329571	0.0348582	0.0337487	0.0333447
PI_562579_	0.174048	0.183134	0.0306179	0.0346079	0.0340138	0.0343037	0.0333014	0.0318762	0.0327015	0.0339805	0.0307659	0.0482807	0.0324903	0.0297172	0.00693134	0.0311345	0.0345287	0.0342925	0.0322598	0.0101082	0.0123068	0	0.0333014	0.0331395	0.0314471	0.0198472	0.033486	0.0331395	0.0341138	0.0345966	0.00991697	0.0330749	0.0317529	0.0335405	0.018368	0.032861	0.0333014	0.0325746	0.0317734	0.0314167	0.00883367	0.0339141	0.00811798	0.00712047	0.017855	0.0326803	0.0343037	0.034036	0.0331825
PI_604508_	0.177395	0.183134	0.0223556	0.0266994	0.0271029	0.0253218	0.0244866	0.0243461	0.0263608	0.0243306	0.0315894	0.0477053	0.023807	0.0253138	0.0327546	0.0256964	0.025484	0.0252815	0.0249606	0.0335514	0.0335187	0.0333014	0	0.0250245	0.0235567	0.0282337	0.0267335	0.0240983	0.0239675	0.0266654	0.0339805	0.0259353	0.0245965	0.0247225	0.0280449	0.0256063	0.0257621	0.0256145	0.025225	0.0243073	0.0323538	0.0241523	0.0342589	0.0325957	0.0277863	0.0256145	0.0261514	0.0254759	0.0262768
PI_604509_	0.172984	0.183572	0.0233612	0.0276006	0.0273637	0.0260431	0.024881	0.0248413	0.0272939	0.0261764	32	0.0472248	0.0240983	0.0250085	0.0324693	0.026344	0.0262936	0.0267165	0.0253542	0.0339473	0.0331825	0.0331395	0.0250245	0	0.0249367	0.0287438	0.0276182	0.025338	0.0248731	0.0270166	0.0337047	0.0260016	0.0249447	0.0257292	0.0283785	0.0260016	0.0269907	0.0263861	0.0256145	0.0249845	0.0325113	0.0257621	0.0333881	0.0323853	0.0280808	0.0253542	0.0262517	0.0261097	0.026344
PI_604513_	0.178173	0.181843	0.0207268	0.0258444	0.0260016	0.0254272	0.0236171	0.0235794	0.0269563	0.0255737	0.0311847	0.0467178	0.0224421	0.0222694	0.0309944	0.0232641	0.0261014	0.0257456	0.0240213	0.0319071	0.0321036	0.0314471	0.0235567	0.0249367	0	0.0274775	0.0246201	0.0233837	0.0249686	0.0256063	0.0325851	0.0247225	0.023197	0.0244945	0.0264029	0.0247225	0.0245807	0.0236474	0.0238299	0.0220908	0.0313257	0.0251446	0.0319587	0.0307956	0.0258857	0.024052	0.0247779	0.0253623	0.0248572
PI_604518_	0.174408	0.182269	0.0254759	0.0307461	0.0309546	0.0296791	0.0289654	0.027893	0.0285605	0.0292918	0.0316506	0.0482632	0.0285697	0.0273201	0.0194543	0.0276006	0.03013	0.0298222	0.028027	0.0200036	0.021251	0.0198472	0.0282337	0.0287438	0.0274775	0	0.0294517	0.0284512	0.0294517	0.0306277	0.0202929	0.0292262	0.0277066	0.0289561	0.0218358	0.0288451	0.0298893	0.0284421	0.028652	0.0271029	0.0187184	0.0290118	0.0206327	0.0193969	0.0229453	0.028588	0.0302755	0.0299661	0.0296601
PI_604544_	0.174408	0.180587	0.0234437	0.0276712	0.0280808	0.0272765	0.0257292	0.0246279	0.0286429	0.0272939	0.032564	0.046701	0.0253461	0.0254759	0.0328503	0.0258857	0.0273987	0.0273375	0.0245493	0.0340471	0.0335733	0.033486	0.0267335	0.0276182	0.0246201	0.0294517	0	0.0249526	0.0271809	0.0266569	0.0340915	0.0259022	0.024565	0.0265635	0.028652	0.0264958	0.0271462	0.0267335	0.0244475	0.0250005	0.0329677	0.0274951	0.0337487	0.0330427	0.0284057	0.0251446	0.0272156	0.0271029	0.0269993
PI_504271_	0.174771	0.180176	0.0218077	0.0261514	0.0261931	0.0254272	0.0219984	0.0230708	0.0268875	0.0246043	0.0314369	0.0466173	0.0232417	0.0246988	0.0323853	0.0254028	0.0237157	0.0233163	0.0232641	0.0335733	0.0329892	0.0331395	0.0240983	0.025338	0.0233837	0.0284512	0.0249526	0	0.0243073	0.0249606	0.0338257	0.0246437	0.0239982	0.0239906	0.028433	0.0242452	0.0246437	0.0248175	0.0236777	0.0241368	0.0324377	0.0243384	0.0335733	0.0321868	0.0276359	0.0244085	0.023868	0.0234588	0.0256227
PI_504210_	0.171602	0.181421	0.0235869	0.0268104	0.0269047	0.0250245	0.0240136	0.023807	0.0266144	0.0246122	0.0320621	0.0477226	0.0223484	0.0258197	0.0329143	0.0268618	0.0244241	0.0249128	0.0253057	0.0347555	0.0336389	0.0341138	0.0239675	0.0248731	0.0249686	0.0294517	0.0271809	0.0243073	0	0.0265381	0.0346533	0.025639	0.0248096	0.0236474	0.0292636	0.0257785	0.0265381	0.0257374	0.0250644	0.0245886	0.0332149	0.0218711	0.0342142	0.0334207	0.0288544	0.0259022	0.0253947	0.0246358	0.0250484
PI_540567_	0.178964	0.181421	0.0241909	0.028036	0.0265804	0.0278218	0.0259933	0.024565	0.0290396	0.0272243	0.0329677	0.0466842	0.0253299	0.0262433	0.0337267	0.0267506	0.0265042	0.0271376	0.026093	0.0351221	0.0344836	0.0345966	0.0266654	0.0270166	0.0256063	0.0306277	0.0266569	0.0249606	0.0265381	0	0.0352376	0.0253947	0.0249925	0.0264788	0.0295652	0.0265635	0.0261514	0.0272504	0.0250724	0.0264366	0.033903	0.026572	0.0350645	0.0341361	0.0290025	0.026725	0.0263861	0.0268875	0.0269735
PI_546523_	0.175506	0.182269	0.0311144	0.0352955	0.0346306	0.0348582	0.0341918	0.0327652	0.0329677	0.0346193	0.0312249	0.048777	0.0340471	0.030865	0.00948708	0.0314775	0.0353303	0.0351798	0.0332689	0.00964568	0.0126536	0.00991697	0.0339805	0.0337047	0.0325851	0.0202929	0.0340915	0.0338257	0.0346533	0.0352376	0	0.034036	0.0323224	0.03471	0.0183497	0.0338147	0.0341361	0.0332797	0.0324062	0.0322076	0.00823545	0.0345966	0.0103901	0.00928558	0.0176471	0.0333122	0.0353303	0.0350645	0.034036
PI_540565_	0.177782	0.181002	0.0235492	0.0272678	0.0268019	0.0271029	0.0256554	0.0239522	0.0280987	0.0262936	0.0317222	0.0466842	0.0243773	0.0255818	0.0324062	0.0259022	0.0264029	0.0262768	0.0252089	0.0339473	0.0333881	0.0330749	0.0259353	0.0260016	0.0247225	0.0292262	0.0259022	0.0246437	0.025639	0.0253947	0.034036	0	0.024518	0.0259601	0.0290396	0.0256964	0.0257456	0.0266314	0.0253218	0.0249686	0.0324693	0.0263692	0.0337487	0.0326909	0.0275654	0.0254353	0.0266144	0.0260847	0.0261681
PI_504264_	0.175506	0.180587	0.0208619	0.0264535	0.0255818	0.0256227	0.0234813	0.0232045	0.0263356	0.0255247	0.0309346	0.046701	0.0229674	0.0234137	0.0309147	0.0239216	0.025217	0.0241291	0.0235642	0.0328823	0.0322598	0.0317529	0.0245965	0.0249447	0.023197	0.0277066	0.024565	0.0239982	0.0248096	0.0249925	0.0323224	0.024518	0	0.0243695	0.0269133	0.0242064	0.0248731	0.0251286	0.0226742	0.0238986	0.0312048	0.0250484	0.0319381	0.0310544	0.0259436	0.023655	0.0248175	0.0244632	0.024029
PI_504251_	0.173691	0.180176	0.0233089	0.0267762	0.0270252	0.0259353	0.0242995	0.0243929	0.0273462	0.0254759	0.0314877	0.0468859	0.0235341	0.0250085	0.0332581	0.0260597	0.0237537	0.0247541	0.0249845	0.0344723	0.0339362	0.0335405	0.0247225	0.0257292	0.0244945	0.0289561	0.0265635	0.0239906	0.0236474	0.0264788	0.03471	0.0259601	0.0243695	0	0.0286337	0.0246201	0.0253947	0.0256554	0.0250085	0.0245886	0.0330106	0.024052	0.0344498	0.0330106	0.028753	0.0254353	0.0251205	0.023868	0.0258527
PI_604545_	0.175137	0.182269	0.0248175	0.0303826	0.0295273	0.0289376	0.0279287	0.0272069	0.0290489	0.0298509	0.0302657	0.0467681	0.0284512	0.0259022	0.01773	0.0261764	0.0302075	0.0296316	0.0282879	0.0189925	0.0199775	0.018368	0.0280449	0.0283785	0.0264029	0.0218358	0.028652	0.028433	0.0292636	0.0295652	0.0183497	0.0290396	0.0269133	0.0286337	0	0.0285697	0.0291048	0.0275038	0.0266144	0.0261097	0.0175349	0.0294423	0.0186875	0.0176944	0.0197889	0.0275038	0.0289839	0.0295084	0.0287071
PI_604529_	0.170926	0.183572	0.0232193	0.0271202	0.0243695	0.0263272	0.0246515	0.0240751	0.028433	0.0266229	0.0321868	0.046384	0.0249606	0.0254353	0.0322076	0.0263861	0.0247858	0.0252089	0.0248175	0.0340915	0.0333447	0.032861	0.0256063	0.0260016	0.0247225	0.0288451	0.0264958	0.0242452	0.0257785	0.0265635	0.0338147	0.0256964	0.0242064	0.0246201	0.0285697	0	0.0243228	0.0266399	0.0242297	0.0250085	0.0324167	0.0262182	0.0333014	0.0319587	0.0282428	0.0253947	0.0256472	0.0249526	0.0263356
PI_604525_	0.175137	0.178567	0.0234062	0.0271896	0.0260431	0.0269391	0.0254678	0.0252815	0.0282608	0.0267591	0.0321868	0.0461195	0.0252895	0.0258774	0.0324798	0.0265211	0.0252009	0.0254678	0.0255818	0.0341584	0.0334751	0.0333014	0.0257621	0.0269907	0.0245807	0.0298893	0.0271462	0.0246437	0.0265381	0.0261514	0.0341361	0.0257456	0.0248731	0.0253947	0.0291048	0.0243228	0	0.0265889	0.0254515	0.0252331	0.0327333	0.0264198	0.0335733	0.0325535	0.0285971	0.0261097	0.026302	0.0251767	0.0272852
PI_604522_	0.174048	0.183134	0.022835	0.027355	0.0276447	0.026302	0.0251286	0.0248572	0.0274337	0.026302	0.0314775	0.0474642	0.0245807	0.0240906	0.0317837	0.0250404	0.0268704	0.0268618	0.0251767	0.033323	0.0326063	0.0325746	0.0256145	0.0263861	0.0236474	0.0284421	0.0267335	0.0248175	0.0257374	0.0272504	0.0332797	0.0266314	0.0251286	0.0256554	0.0275038	0.0266399	0.0265889	0	0.0255329	0.0245886	0.0319484	0.0256882	0.0327652	0.0317324	0.0270683	0.025721	0.0264282	0.0265974	0.0258032
PI_604520_	0.175137	0.185367	0.0223268	0.0269477	0.0253866	0.0265804	0.0241677	0.0230782	0.0276889	0.0259353	0.0311545	0.0463343	0.0240597	0.0238604	0.0310444	0.0239829	0.0258197	0.0257703	0.0247383	0.0323329	0.0321348	0.0317734	0.025225	0.0256145	0.0238299	0.028652	0.0244475	0.0236777	0.0250644	0.0250724	0.0324062	0.0253218	0.0226742	0.0250085	0.0266144	0.0242297	0.0254515	0.0255329	0	0.0237917	0.0311245	0.0253542	0.0322493	0.0310444	0.0274424	0.0250165	0.0253947	0.0254515	0.0253057
PI_604517_	0.173691	0.181421	0.0214236	0.0260348	0.0258032	0.0251446	0.0240059	0.0230117	0.0270252	0.0250404	0.0310344	0.0469703	0.0234062	0.023279	0.030608	0.0240059	0.025541	0.0259022	0.0234889	0.0324377	0.0316098	0.0314167	0.0243073	0.0249845	0.0220908	0.0271029	0.0250005	0.0241368	0.0245886	0.0264366	0.0322076	0.0249686	0.0238986	0.0245886	0.0261097	0.0250085	0.0252331	0.0245886	0.0237917	0	0.0307362	0.025541	0.0320829	0.0306967	0.0262936	0.0242374	0.025484	0.0255818	0.0253218
PI_604516_	0.174771	0.184912	0.0298318	0.0338037	0.0333556	0.0337487	0.0327439	0.0315996	0.0320104	0.0333556	0.0301978	0.0487413	0.0325535	0.0298222	0.0081558	0.0306375	0.0339251	0.0339141	0.0315996	0.00841492	0.0108615	0.00883367	0.0323538	0.0325113	0.0313257	0.0187184	0.0329677	0.0324377	0.0332149	0.033903	0.00823545	0.0324693	0.0312048	0.0330106	0.0175349	0.0324167	0.0327333	0.0319484	0.0311245	0.0307362	0	0.0330749	0.00919357	0.00795246	0.0163978	0.0322389	0.0341138	0.0332365	0.0331072
PI_504200_	0.168956	0.180587	0.0236777	0.026572	0.0273201	0.0253057	0.0245337	0.0243228	0.0264366	0.0243617	0.031794	0.0475329	0.0231821	0.0260847	0.0331179	0.0267848	0.0253057	0.0251446	0.0249367	0.034881	0.0337817	0.0339141	0.0241523	0.0257621	0.0251446	0.0290118	0.0274951	0.0243384	0.0218711	0.026572	0.0345966	0.0263692	0.0250484	0.024052	0.0294423	0.0262182	0.0264198	0.0256882	0.0253542	0.025541	0.0330749	0	0.0342365	0.0334533	0.0291888	0.0263188	0.026302	0.0254922	0.025795
PI_562590_	0.173336	0.182699	0.0310544	0.03471	0.0343486	0.0346646	0.0336718	0.0322285	0.032893	0.0343486	0.031356	0.0484748	0.0330213	0.0304902	0.00681806	0.0316506	0.0350645	0.035053	0.0327439	0.0109397	0.0129006	0.00811798	0.0342589	0.0333881	0.0319587	0.0206327	0.0337487	0.0335733	0.0342142	0.0350645	0.0103901	0.0337487	0.0319381	0.0344498	0.0186875	0.0333014	0.0335733	0.0327652	0.0322493	0.0320829	0.00919357	0.0342365	0	0.00701675	0.018423	0.0332689	0.0352376	0.0347214	0.0338147
PI_562581_	0.173691	0.181421	0.0297363	0.0338588	0.0331718	0.0336937	0.0325535	0.0313661	0.0321452	0.0333014	0.0300624	0.0487056	0.0320414	0.0295179	0.00595252	0.0305589	0.033617	0.0337267	0.0317427	0.00969883	0.01163	0.00712047	0.0325957	0.0323853	0.0307956	0.0193969	0.0330427	0.0321868	0.0334207	0.0341361	0.00928558	0.0326909	0.0310544	0.0330106	0.0176944	0.0319587	0.0325535	0.0317324	0.0310444	0.0306967	0.00795246	0.0334533	0.00701675	0	0.0173882	0.0320725	0.0339141	0.0330642	0.032638
PI_546441_	0.174771	0.183134	0.0248651	0.0292168	0.0290675	0.0293481	0.0276359	0.0271809	0.0277331	0.0285697	0.0297172	0.0478092	0.0275478	0.024881	0.0171438	0.0259684	0.02948	0.0293857	0.0277331	0.0181252	0.0196468	0.017855	0.0277863	0.0280808	0.0258857	0.0229453	0.0284057	0.0276359	0.0288544	0.0290025	0.0176471	0.0275654	0.0259436	0.028753	0.0197889	0.0282428	0.0285971	0.0270683	0.0274424	0.0262936	0.0163978	0.0291888	0.018423	0.0173882	0	0.0270856	0.0291794	0.0289561	0.0277154
PI_504280_	0.174408	0.183572	0.0227838	0.027539	0.0262936	0.0269047	0.0238299	0.0245101	0.0276624	0.0260514	0.030875	0.0468186	0.0242297	0.0240059	0.0320829	0.0246437	0.026235	0.0257374	0.0250324	0.0334424	0.0329571	0.0326803	0.0256145	0.0253542	0.024052	0.028588	0.0251446	0.0244085	0.0259022	0.026725	0.0333122	0.0254353	0.023655	0.0254353	0.0275038	0.0253947	0.0261097	0.025721	0.0250165	0.0242374	0.0322389	0.0263188	0.0332689	0.0320725	0.0270856	0	0.0264366	0.0262099	0.0260764
PI_504278_	0.174048	0.181002	0.0238375	0.0273288	0.0270856	0.0268704	0.0251286	0.0250165	0.0282157	0.0263272	0.0328183	0.0469197	0.0253138	0.025225	0.0340138	0.0261931	0.0249367	0.0246515	0.0254028	0.0356103	0.0348582	0.0343037	0.0261514	0.0262517	0.0247779	0.0302755	0.0272156	0.023868	0.0253947	0.0263861	0.0353303	0.0266144	0.0248175	0.0251205	0.0289839	0.0256472	0.026302	0.0264282	0.0253947	0.025484	0.0341138	0.026302	0.0352376	0.0339141	0.0291794	0.0264366	0	0.02477	0.0268361
PI_504231_	0.171263	0.182699	0.0227253	0.0266399	0.0268961	0.0259105	0.0239829	0.0249765	0.0268447	0.0254515	0.0316404	0.0473614	0.0244866	0.0255982	0.0334642	0.0261347	0.0229232	0.023279	0.0247383	0.0348239	0.0337487	0.034036	0.0254759	0.0261097	0.0253623	0.0299661	0.0271029	0.0234588	0.0246358	0.0268875	0.0350645	0.0260847	0.0244632	0.023868	0.0295084	0.0249526	0.0251767	0.0265974	0.0254515	0.0255818	0.0332365	0.0254922	0.0347214	0.0330642	0.0289561	0.0262099	0.02477	0	0.0267762
PI_504203_	0.175137	0.183134	0.0234437	0.0272156	0.02746	0.0266484	0.0252573	0.0248572	0.028027	0.026555	0.0323224	0.0476362	0.0240136	0.0252895	0.0324587	0.026462	0.0274337	0.0273375	0.0258197	0.0343486	0.0333447	0.0331825	0.0262768	0.026344	0.0248572	0.0296601	0.0269993	0.0256227	0.0250484	0.0269735	0.034036	0.0261681	0.024029	0.0258527	0.0287071	0.0263356	0.0272852	0.0258032	0.0253057	0.0253218	0.0331072	0.025795	0.0338147	0.032638	0.0277154	0.0260764	0.0268361	0.0267762	0
PI_504189_	0.176252	0.183134	0.0238527	0.0272678	0.0273288	0.0255737	0.0249765	0.024881	0.0275742	0.0257621	0.0327758	0.0467681	0.0239599	0.0255084	0.033161	0.0264535	0.0258692	0.0261931	0.0255492	0.0347897	0.0340915	0.0340915	0.0251045	0.0261014	0.0251928	0.0290675	0.0270252	0.0253218	0.0230117	0.0264366	0.0348239	0.0259933	0.0246358	0.024565	0.028524	0.0266824	0.0264873	0.0261347	0.025541	0.0246515	0.0335405	0.023056	0.0343823	0.0336389	0.0292075	0.0256964	0.0263272	0.0262852	0.0256145
PI_504206_	0.172288	0.180587	0.0319071	0.035435	0.035076	0.0357513	0.0348125	0.0331395	0.0338699	0.0354117	0.0322285	0.0486167	0.0341807	0.0312249	0.0103267	0.0320933	0.0355284	0.0359285	0.0339916	0.0115313	0.0133059	0.0108962	0.0345966	0.0339251	0.0328077	0.0210113	0.0344385	0.034371	0.0353536	0.0361903	0.0109441	0.0340915	0.0331502	0.0346873	0.0193778	0.0338809	0.0346193	0.0340804	0.0326168	0.0326168	0.0097357	0.0351452	0.0114152	0.0105091	0.0186072	0.0337377	0.0357985	0.0349726	0.0347783
PI_504220_	0.175137	0.183134	0.0215069	0.0256718	0.0253704	0.0249686	0.0237917	0.0232193	0.0270511	0.0241214	0.0310944	0.047447	0.0234137	0.0238222	0.0323224	0.0249526	0.0233687	0.0229379	0.0234062	0.0336608	0.0332473	0.0328503	0.0244554	0.0252734	0.0240906	0.0287254	0.0262936	0.0225144	0.0245493	0.0253461	0.0337927	0.0252573	0.0236626	0.0236399	0.0282247	0.0243228	0.0245337	0.0249765	0.0244319	0.0235039	0.0322598	0.0251286	0.0334424	0.0318042	0.0273462	0.0251286	0.0237917	0.0225797	0.0250805
PI_504226_	0.175137	0.185827	0.023145	0.0268618	0.0269219	0.0258527	0.0241137	0.0243851	0.027539	0.0247621	0.0313257	0.0472419	0.0245729	0.0257292	0.0335624	0.0267762	0.0231747	0.0221621	0.0244788	0.0352724	0.03471	0.0337817	0.0247225	0.0256882	0.0252089	0.0296886	0.027813	0.02237	0.024029	0.026302	0.0349497	0.0254678	0.0245493	0.0232566	0.0301493	0.0248334	0.0247621	0.0262852	0.0250644	0.0252331	0.0336828	0.024691	0.0349382	0.0330213	0.0289006	0.0258857	0.0240983	0.0214374	0.0262601
PI_546431_	0.17026	0.186761	0.0231005	0.0262015	0.026555	0.0247067	0.0240213	0.0236474	0.0242219	0.0229158	0.0306375	0.0474814	0.0235567	0.0253138	0.0329999	0.0261597	0.0245886	0.0250484	0.0240906	0.0343823	0.0337817	0.033486	0.0232865	0.0256554	0.0246201	0.0283241	0.026555	0.0241677	0.0231227	0.0268447	0.0343374	0.0258444	0.0246043	0.0241214	0.0290489	0.0253704	0.025894	0.0258609	0.0250404	0.0236474	0.0325535	0.0232045	0.0341918	0.0327439	0.0284148	0.0260265	0.0259601	0.0239675	0.0254028
PI_546508_	0.177782	0.182269	0.0311044	0.034676	0.0343374	0.0344723	0.033892	0.0323224	0.0326803	0.0342925	0.0312954	0.0490639	0.0334642	0.0305392	0.00918958	0.0312651	0.0347669	0.0349497	0.0326697	0.00970702	0.0125264	0.00973981	0.0330749	0.0334424	0.0317529	0.0195183	0.0336499	0.033399	0.0344498	0.035053	0.00934582	0.0332689	0.032312	0.0342701	0.0184536	0.0338037	0.0333773	0.0329892	0.0320829	0.0320933	0.0086038	0.0342365	0.0105902	0.00936191	0.017086	0.0332257	0.0348353	0.0343374	0.0337157
PI_546518_	0.177011	0.182699	0.0326909	0.0357867	0.0357631	0.0356572	0.0348468	0.0340804	0.0341472	0.0355986	0.0324903	0.0496087	0.0346193	0.0320725	0.0106631	0.0325429	0.0359759	0.0364183	0.0346193	0.0111629	0.0132573	0.0115671	0.0351452	0.0344611	0.0337927	0.0210181	0.0352492	0.0347328	0.0356455	0.0360235	0.010931	0.0351221	0.0336937	0.0354467	0.0198083	0.0347897	0.0349382	0.03454	0.0329785	0.033161	0.00905437	0.0356925	0.0118835	0.0106373	0.0189862	0.0343598	0.0360829	0.0362023	0.0351452
PI_546520_	0.174048	0.184014	0.0323958	0.0359997	0.0349153	0.0357513	0.0344048	0.0335624	0.0341138	0.0352608	0.0317632	0.0487235	0.0344949	0.0315588	0.0105347	0.032564	0.0361187	0.0362382	0.0338037	0.0105902	0.0136051	0.011282	0.035053	0.0343935	0.0332473	0.021382	0.0347897	0.0342813	0.0351798	0.0361784	0.0105945	0.0346419	0.0331718	0.0353071	0.0199709	0.0345627	0.0348125	0.0342142	0.033399	0.0328716	0.00948303	0.0353187	0.0114642	0.0103647	0.0189925	0.0337817	0.0356807	0.035342	0.0347897
PI_546521_	0.173691	0.181843	0.020747	0.025985	0.0254596	0.0245729	0.0234588	0.0235794	0.0264282	0.0248572	0.0303339	0.0471568	0.0232193	0.0225434	0.0308154	0.0233163	0.0253461	0.0247621	0.0235642	0.0326274	32	0.0316098	0.0239139	0.0244007	0.0224349	0.0269219	0.0246122	0.0230191	0.0244475	0.0250724	0.0324587	0.024471	0.0223268	0.0243228	0.026093	0.0247304	0.0251286	0.0239982	0.0236777	0.0221835	0.0309845	0.0250324	0.0319277	0.0307956	0.0266994	0.0243461	0.0245886	0.0244945	0.0252089
PI_546528_	0.173336	0.183134	0.0250805	0.026879	0.0287714	0.0271116	0.026462	0.0263945	0.0281347	0.0260847	0.0322702	0.0477399	0.0251767	0.0269219	0.0332581	0.0279823	0.0260681	0.0262768	0.027077	0.035076	0.0349956	0.0341249	0.0259353	0.0272678	0.0274863	0.030159	0.0290489	0.0261014	0.0264788	0.0284239	0.0351798	0.0275654	0.0265889	0.0259105	0.0301978	0.0266569	0.0276977	0.0270943	0.0273637	0.026555	0.0338368	0.0256554	0.0344611	0.0334207	0.0300913	0.0275478	0.0273462	0.0261014	0.0280449
PI_562582_	0.178173	0.180176	0.0301203	0.0336389	0.0334424	0.0334207	0.0329571	0.0314572	0.0320621	0.0335078	0.0300527	0.0482456	0.0320518	0.0295179	0.00544411	0.0304119	0.0337267	0.0336499	0.0317837	0.00986737	0.01163	0.00689233	0.0326591	0.0326063	0.0310044	0.0195119	0.0330964	0.0328077	0.0331395	0.0338588	0.00949113	0.0322493	0.0313257	0.0332365	0.0179747	0.0324693	0.0327758	0.0317427	0.0311545	0.0310544	0.00822785	0.0329571	0.00733325	0.00616602	0.0175232	0.0321452	0.0339583	0.0337817	0.0324587
PI_590838_	0.174771	0.175878	0.0181917	0.0258609	0.0260099	0.0247541	0.0226232	0.022406	0.0262266	0.0250404	0.0305392	0.0467345	0.0223268	0.0222336	0.0303826	0.0233987	0.02568	0.0249208	0.0233537	0.0316506	0.0314978	0.0314268	0.0236777	0.0246201	0.0214513	0.0266059	0.0235869	0.0233313	0.0252815	0.0250564	0.0319174	0.0245258	0.0219064	0.0248492	0.0258444	0.0239675	0.0249367	0.0233837	0.0231376	0.0221122	0.0305687	0.0255492	0.0317324	0.0306375	0.0248969	0.0234437	0.0247621	0.0250324	0.0243228
BETA_220_	0.175137	0.188197	0.0523943	0.0525538	0.0531179	0.0535472	0.0529558	0.052454	0.0537121	0.05324	0.0541699	0.064348	0.0526739	0.0536915	0.0535061	0.053465	0.0522356	0.0527542	0.0523149	0.0554718	0.0540027	0.0535678	0.0530368	0.052714	0.0531382	0.0539403	0.0533217	0.0517248	0.0523943	0.0537121	0.055061	0.052295	0.0523943	0.0526338	0.0532604	0.0517053	0.0521565	0.0537121	0.0513756	0.0530165	0.0537742	0.0522158	0.0541908	0.0529962	0.0525938	0.0529356	0.0536708	0.0528347	0.0534445
BETA_331_	0.175506	0.189679	0.0540653	0.0538779	0.0548468	0.0549537	0.0538571	0.0538364	0.0550395	0.0557776	0.0553632	0.0655091	0.0534445	0.0548254	0.0549323	0.0547827	0.0545278	0.0544644	0.0541071	0.0563082	0.0553199	0.0551687	0.0541071	0.0538571	0.0546126	0.0557996	0.0547614	0.0536089	0.0536502	0.0542538	0.056197	0.0537121	0.0535883	0.0543379	0.0543589	0.0537949	0.0534855	0.0544433	0.0533012	0.0543168	0.0555589	0.0537949	0.0556681	0.0545702	0.0539403	0.0548681	0.0546763	0.0540653	0.0547188
BETA_467_	0.173336	0.189679	0.0508395	0.0515886	0.0517443	0.052454	0.0510682	0.0513949	0.0525338	0.0529558	0.0523744	0.0641811	0.0507636	0.0522158	0.0523744	0.0520776	0.0513756	0.0515692	0.051164	0.0540653	0.052976	0.0524341	0.0514336	0.0515304	0.0523546	0.053424	0.0523149	0.0504805	0.0509727	0.052714	0.0538779	0.0514722	0.0508965	0.0511832	0.0516858	0.0508015	0.0507636	0.0522752	0.050368	0.0517053	0.0527542	0.0506879	0.0535678	0.0518616	0.0514529	0.0519596	0.052117	0.0509727	0.0523347
BETA_533_	0.174048	0.18918	0.0510491	0.0523347	0.0522752	0.052474	0.05126	0.0515497	0.0530976	0.0527944	0.0529962	0.0641257	0.0507826	0.0522158	0.0524341	0.0524939	0.0515886	0.0513756	0.051608	0.0544222	0.0533217	0.0530368	0.0517833	0.051842	0.0523347	0.0531586	0.0526138	0.0507447	0.0517443	0.0524341	0.0541908	0.0517053	0.0511256	0.0514722	0.0519792	0.051164	0.0512793	0.0523744	0.0505935	0.0519596	0.0528146	0.0509346	0.0537535	0.0523149	0.0514336	0.0520973	0.0525738	0.0512408	0.0523347
BETA_535_	0.17663	0.188686	0.0513756	0.05194	0.052714	0.052474	0.0519989	0.0519203	0.0529962	0.05324	0.0533421	0.0641534	0.0514916	0.0525139	0.0528952	0.0529558	0.0518811	0.0519203	0.0516469	0.0548254	0.053424	0.0536089	0.0517443	0.051842	0.052875	0.0535266	0.052976	0.0508775	0.0513563	0.0525338	0.0547188	0.0514916	0.0512408	0.0516663	0.0519007	0.0507826	0.0509537	0.0525338	0.0506312	0.0520973	0.0535266	0.05126	0.0538987	0.0524939	0.0519792	0.0526539	0.0529154	0.0515304	0.0531993
BETA_551_	0.174408	0.18918	0.0510682	0.0518224	0.05194	0.0525338	0.0517053	0.0519596	0.0526338	0.0531586	0.0527743	0.0641257	0.0509346	0.0523546	0.052454	0.0520776	0.0515692	0.0517053	0.0517248	0.05438	0.0533012	0.0528952	0.0514916	0.0522356	0.052117	0.053465	0.0524939	0.0510682	0.0508395	0.0524142	0.0542538	0.0516858	0.05103	0.0514529	0.0520185	0.0508775	0.0508205	0.0524341	0.0505746	0.0516469	0.0531993	0.051608	0.0538156	0.0524142	0.0515886	0.0522752	0.0520776	0.0511448	0.0526138
BETA_556_	0.175137	0.189679	0.0518811	0.0523744	0.0526739	0.0529962	0.0525338	0.052196	0.0536296	0.0537742	0.0535061	0.0642089	0.0515886	0.0532196	0.0529558	0.053057	0.052117	0.0524142	0.052117	0.055104	0.0540862	0.0534855	0.0523347	0.0520973	0.0529962	0.0536502	0.0529558	0.05126	0.0518029	0.0526539	0.0551902	0.0518811	0.0519792	0.0518811	0.0524939	0.0517443	0.0514336	0.0527944	0.051337	0.0523149	0.0538987	0.0519007	0.0544011	0.0530368	0.0518616	0.0528952	0.0527944	0.0522356	0.0532808
BETA_559_	0.175506	0.188686	0.0531993	0.0536296	0.0534855	0.0538779	0.0531179	0.0531382	0.054655	0.0543589	0.0546763	0.0649949	0.052875	0.0536915	0.0547614	0.0542958	0.0535883	0.0531179	0.0531993	0.0550395	0.0549966	0.0539819	0.0527542	0.0534855	0.0530976	0.0544011	0.0542328	0.0520973	0.0527542	0.0542958	0.0562859	0.052875	0.0528146	0.052875	0.0538779	0.0525139	0.0526539	0.0539195	0.0519989	0.0533012	0.0548254	0.052976	0.0554936	0.0540236	0.0534445	0.0538571	0.0538156	0.0531789	0.0542538
BETA_565_	0.172984	0.187713	0.0501626	0.0509537	0.0514722	0.0518029	0.0507826	0.0507257	0.0521565	0.052474	0.0524939	0.0639046	0.0503867	0.0515692	0.0515304	0.051511	0.0510682	0.0512408	0.0506124	0.0533012	0.052454	0.051608	0.0509537	0.0507826	0.0515304	0.052454	0.0517638	0.0499584	0.0504242	0.0518616	0.0534035	0.0507068	0.0507068	0.0507447	0.0510682	0.0501068	0.0502931	0.051608	0.0501254	0.0511065	0.0523149	0.0504993	0.0526338	0.0514916	0.0506312	0.0518811	0.051511	0.0505181	0.0520382
BETA_572_	0.172635	0.187713	0.0386435	0.0405854	0.0398208	0.0402417	0.0396191	0.0386046	0.041726	0.0400645	0.0418697	0.0501068	0.0392198	0.0396996	0.0423781	0.041003	0.0398208	0.03974	0.0379635	0.0436634	0.0425986	0.0427316	0.0392198	0.0400373	0.0403238	0.0407935	0.0402144	0.0394455	0.0391934	0.0397534	0.0433749	0.0396996	0.0390484	0.0391142	0.0409749	0.0382696	0.0390616	0.0405578	0.0380525	0.0399018	0.0425249	0.0390747	0.043104	0.0418697	0.0403513	0.0403787	0.0405578	0.039167	0.0407656
BETA_579_	0.172288	0.190693	0.0530368	0.0530165	0.0536089	0.0538779	0.052714	0.052875	0.0542328	0.0544011	0.0545067	0.0650517	0.0522158	0.0536502	0.0543168	0.054149	0.0532196	0.0528952	0.0532196	0.0554936	0.0546763	0.05438	0.0531586	0.0532604	0.0536915	0.0544222	0.0538571	0.0518224	0.0521763	0.0539195	0.0556025	0.0526138	0.0525538	0.0532196	0.0534445	0.052694	0.0525538	0.0532604	0.0519203	0.0530165	0.0545067	0.0528548	0.0548468	0.0538987	0.0529356	0.0539195	0.0538364	0.0527743	0.0536089
BETA_580_	0.175137	0.187713	0.0512793	0.0520185	0.0521565	0.0526338	0.0520579	0.0517443	0.0531789	0.0529154	0.0530368	0.0643201	0.0517443	0.0525338	0.0520382	0.0526138	0.0520185	0.052196	0.0516469	0.0536089	0.0528952	0.0523546	0.0520973	0.0521565	0.0525338	0.0533421	0.0528952	0.0509537	0.0514142	0.052976	0.0537535	0.0511256	0.0516469	0.0516469	0.0517833	0.0512793	0.0512985	0.0527944	0.0512985	0.0518029	0.0523347	0.0518811	0.052976	0.0517833	0.0513178	0.0526338	0.0525538	0.0517053	0.0535678
BETA_591_	0.17663	0.181843	0.0252573	0.0296601	0.0295936	0.0292262	0.0279733	0.0269391	0.030072	0.0289283	0.0289376	0.0483336	0.0271289	0.0257539	0.0201873	0.0261764	0.0293293	0.0294989	0.0278218	0.0216393	0.0224132	0.0211274	0.0287346	0.028588	0.025985	0.0229527	0.028652	0.0277154	0.0290025	0.0295462	0.020828	0.0283967	0.0266739	0.0280898	0.0205256	0.0286795	0.0291888	0.0271202	0.0272852	0.0259684	0.0196854	0.0293105	0.0216044	0.0203592	0.0220623	0.0276889	0.0292075	0.0292262	0.0286704
BETA_6___	0.177395	0.183572	0.0230265	0.0277686	0.0273201	0.0273637	0.0254515	0.025541	0.0288359	0.0274863	0.0324798	0.0465171	0.0254596	0.02477	0.0325008	0.0252331	0.0274337	0.0272069	0.0243539	0.0340804	0.0338147	0.0330857	0.0265296	0.0269649	0.0237917	0.0292824	0.0270683	0.0257539	0.0270166	0.0271462	0.0341249	0.025985	0.0238451	0.0264113	0.0280539	0.0253138	0.0256636	0.0260016	0.0248492	0.0245729	0.0331179	0.0271376	0.0332257	0.0325957	0.0289283	0.0257046	0.027233	0.0272678	0.0264704
BETA_615_	0.177011	0.186292	0.0510491	0.0519203	0.0523744	0.0522752	0.051608	0.0519989	0.0527743	0.053383	0.0529558	0.0642089	0.051164	0.052714	0.0526539	0.0525938	0.0517053	0.0517443	0.0516469	0.0537742	0.0533625	0.0525338	0.0512408	0.0518811	0.0519989	0.0528347	0.0525338	0.0507447	0.0514336	0.052976	0.0547188	0.051842	0.0513563	0.0516469	0.0523149	0.0511256	0.0512408	0.0526338	0.0508965	0.0520579	0.0535266	0.0512408	0.0538779	0.0523347	0.0520382	0.0523943	0.0526739	0.0514529	0.05324
BETA_617_	0.17663	0.18918	0.0529962	0.0531382	0.0535061	0.0538364	0.0531179	0.0535883	0.0545914	0.0550825	0.0547614	0.0650517	0.0529154	0.0540862	0.0542958	0.0542958	0.0531789	0.0529154	0.0529154	0.0549323	0.0548895	0.0540236	0.0521763	0.0533625	0.0530773	0.054149	0.0536296	0.0524939	0.052694	0.0542958	0.0559095	0.0532196	0.0527944	0.0526539	0.0535266	0.0525538	0.0526539	0.0536708	0.0525139	0.0530368	0.0545914	0.0531586	0.0552118	0.0539403	0.053383	0.0538779	0.0541071	0.052694	0.05438
BETA_618_	0.174048	0.191209	0.0501812	0.0510491	0.0511065	0.0519203	0.0509156	0.0512024	0.0521368	0.0526539	0.0523149	0.0637672	0.0505558	0.0514916	0.0517833	0.0518811	0.0511256	0.0509346	0.0507068	0.0533217	0.0525938	0.0521763	0.0509918	0.0511448	0.0514722	0.0525139	0.0516858	0.0499584	0.0506879	0.0517638	0.0535678	0.0512985	0.0506879	0.0509918	0.0513563	0.050443	0.0505558	0.0516663	0.050014	0.05126	0.0526539	0.0505746	0.0531179	0.051608	0.0509727	0.0515497	0.0519203	0.0505181	0.0523744
BETA_623_	0.174048	0.187713	0.0517833	0.0520579	0.0522752	0.052474	0.0518616	0.0522158	0.053424	0.053383	0.0533421	0.0635756	0.0511832	0.0529962	0.052976	0.0533217	0.0520579	0.0520579	0.0520579	0.0549752	0.0537535	0.053424	0.0522752	0.0525338	0.0527341	0.0538779	0.0527743	0.0509346	0.0513563	0.0528146	0.0546763	0.051608	0.0514142	0.0525139	0.0523943	0.0515886	0.0518616	0.0529962	0.0510682	0.0522158	0.053465	0.0513178	0.0539195	0.0525738	0.0519596	0.0526338	0.0529962	0.0517053	0.052714
BETA_624_	0.176252	0.188686	0.0523347	0.05324	0.0535883	0.0537949	0.0531179	0.0530368	0.0541908	0.0546126	0.0539195	0.0654804	0.0522752	0.0536915	0.0533625	0.0536502	0.0527944	0.0528952	0.0529356	0.0548681	0.0542748	0.0537121	0.0525738	0.0531586	0.0531382	0.0543589	0.0536708	0.0520382	0.0524341	0.054128	0.0550395	0.0525938	0.052295	0.0529356	0.0531993	0.0524142	0.0524939	0.0534035	0.0519596	0.053424	0.0541699	0.0523149	0.0547614	0.053424	0.0529154	0.053383	0.0538987	0.0526539	0.0542538
BETA_630_	0.172635	0.191209	0.0518616	0.0520579	0.0526539	0.052976	0.0520579	0.052474	0.0531993	0.0538364	0.0534855	0.0639046	0.0515886	0.0531586	0.0530165	0.0530773	0.052196	0.0518224	0.05194	0.0542328	0.0536915	0.0532196	0.0517053	0.0522158	0.0524939	0.0535472	0.0528146	0.0510109	0.0517638	0.0530773	0.0546763	0.0519007	0.0518811	0.0517248	0.0526138	0.0514336	0.0513756	0.0527743	0.0510491	0.0521368	0.0532604	0.0519203	0.0537535	0.0525338	0.0518616	0.0526539	0.0526138	0.0516469	0.0526739
BETA_634_	0.177011	0.190693	0.0528548	0.0533217	0.0539195	0.0536708	0.0527542	0.0528347	0.05438	0.0542538	0.0543379	0.0650801	0.052474	0.0533625	0.0536708	0.0540027	0.0533217	0.0528548	0.0529558	0.0554283	0.0547614	0.0540027	0.053057	0.0535472	0.0535883	0.0540862	0.0537121	0.0522158	0.0523347	0.0541699	0.0557119	0.0529558	0.0523149	0.0522554	0.0536915	0.0522554	0.0530165	0.0538571	0.0520776	0.053424	0.0544433	0.0522356	0.0545914	0.0535883	0.0531586	0.0538156	0.0538156	0.0529356	0.053424
BETA_640_	0.175878	0.187713	0.0517248	0.0520973	0.0527743	0.0531993	0.0521368	0.052196	0.0536708	0.0537949	0.0536089	0.0647686	0.0514916	0.0528146	0.0537328	0.0533012	0.0523744	0.0523546	0.0521565	0.0549752	0.0540653	0.0536089	0.0522356	0.0527743	0.0524142	0.0535678	0.0534445	0.0510109	0.0517053	0.052875	0.0552118	0.0523943	0.0517443	0.0518616	0.0530773	0.0520382	0.0518811	0.0527341	0.0513756	0.052474	0.0538779	0.0519792	0.0544644	0.0531586	0.0525938	0.0529356	0.0535472	0.05194	0.05324
BETA_658_	0.171602	0.190693	0.0508965	0.0518616	0.0514722	0.0523149	0.0514916	0.051337	0.0528347	0.0528146	0.05324	0.064825	0.0506879	0.0524142	0.0523943	0.0521763	0.0513756	0.0512024	0.0507447	0.0527542	0.0532808	0.0523347	0.0505558	0.051608	0.0514142	0.0519792	0.052196	0.050368	0.0509346	0.0525938	0.0539403	0.051608	0.0511256	0.0511448	0.0521763	0.0507826	0.0508395	0.0524142	0.0502371	0.052196	0.0530165	0.051337	0.0534445	0.0521763	0.0520382	0.0519596	0.0525338	0.0507636	0.0525938
BETA_698_	0.176252	0.190183	0.0523943	0.0530368	0.0530976	0.0535266	0.0529154	0.0525538	0.0538987	0.0537535	0.0538156	0.0649098	0.052474	0.0534855	0.0540027	0.0536708	0.052976	0.0528347	0.0525538	0.0551687	0.054655	0.0540236	0.0527341	0.052976	0.0534035	0.0544855	0.0536296	0.0514529	0.0526539	0.0535472	0.0552118	0.0527542	0.052454	0.052454	0.0532196	0.0515497	0.0519989	0.0536502	0.0511832	0.0528347	0.0540653	0.052694	0.0546976	0.0538779	0.0527542	0.0534445	0.0533421	0.0523546	0.0542118
BETA_699_	0.175878	0.190183	0.052295	0.0525738	0.0529962	0.0529356	0.0526338	0.0522752	0.053424	0.0537949	0.0536296	0.0642367	0.0519203	0.0528952	0.0535266	0.052875	0.0523347	0.0520973	0.0521368	0.0549109	0.0534445	0.053383	0.0521368	0.052714	0.0528548	0.0534445	0.052875	0.0511832	0.0519007	0.0528347	0.0548681	0.0523943	0.0519007	0.0520185	0.0528347	0.051842	0.0515497	0.0529356	0.0510491	0.0525738	0.053424	0.0519596	0.0537742	0.0528347	0.0522554	0.0530976	0.0528347	0.0522356	0.0532604
BETA_7___	0.175506	0.179364	0.0208754	0.0268019	0.0265127	0.0255329	0.0236929	0.024106	0.0273201	0.0254596	0.0310544	0.0465171	0.0230486	0.0226451	0.0305982	0.0243461	0.0261014	0.0254272	0.0238604	0.0322493	0.0317837	0.0312752	0.0248413	0.025541	0.0230782	0.0275478	0.025217	0.024691	0.0254515	0.026093	32	0.0258527	0.0234062	0.0250245	0.0262601	0.0252734	0.0254515	0.0256227	0.024052	0.0232417	0.0307857	0.0256964	0.0318145	0.030608	0.0261848	0.0243617	0.0258774	0.0260681	0.0254922
BETA_700_	0.172635	0.190183	0.0523149	0.052474	0.0532808	0.0536708	0.0525938	0.0523943	0.0538156	0.0536502	0.0535266	0.0645437	0.0519989	0.0528347	0.0529154	0.053383	0.0530368	0.052875	0.0523149	0.0548041	0.0537328	0.0532196	0.0529154	0.0528548	0.0531993	0.0537328	0.0530368	0.0513563	0.052196	0.052976	0.0548254	0.0520579	0.0520579	0.052196	0.0526338	0.0518811	0.0518616	0.0534035	0.0512024	0.0526539	0.0538156	0.0522158	0.0537535	0.0529356	0.0523347	0.0528952	0.0534035	0.0525139	0.053424
BETA_709_	0.169604	0.192258	0.0366724	0.0391142	0.0380143	0.0390879	0.0371254	0.0365754	0.0399695	0.0383209	0.0403375	0.0488843	0.0369164	0.0379128	0.0407517	0.0392728	0.0374853	0.0380525	0.0360949	0.0418985	0.0408353	0.0410731	0.0374603	0.0385011	0.0379255	0.0402144	0.0386695	0.0377109	0.0371007	0.0385917	0.0420721	0.0379635	0.0378117	0.0371871	0.0396728	0.0369164	0.0373607	0.0393258	0.0362861	0.0377739	0.0407101	0.037837	0.0418841	0.0402144	0.0388518	0.0387605	0.038398	0.0371624	0.039009
BETA_871_	0.171602	0.190693	0.0505935	0.0517833	0.0518811	0.0522752	0.0513949	0.0512793	0.0523744	0.053057	0.0529962	0.0645437	0.0509537	0.0518811	0.052117	0.052295	0.0514722	0.05126	0.0513178	0.054128	0.0534035	0.052694	0.051511	0.0515497	0.052196	0.0531179	0.0523943	0.0504618	0.0507257	0.0525938	0.0544433	0.0514916	0.0507068	0.0514142	0.0515886	0.0508775	0.0507826	0.0523546	0.050368	0.0517443	0.052976	0.051164	0.0536502	0.0523149	0.0512985	0.05194	0.0521368	0.0510682	0.0525538
BETA_874_	0.174048	0.186761	0.0507636	0.051608	0.0518224	0.0520973	0.0512793	0.0512024	0.0523943	0.0530165	0.0525938	0.0641811	0.0508205	0.0517248	0.0522158	0.0521763	0.0514722	0.0513756	0.0511448	0.0537328	0.0529154	0.052454	0.051164	0.0517248	0.052196	0.0531179	0.0520382	0.0503493	0.0507257	0.0523744	0.0541908	0.0514142	0.0508205	0.0513563	0.0517053	0.0505181	0.0508015	0.0521565	0.0503493	0.0516858	0.0530976	0.0513756	0.0535266	0.0520382	0.0511448	0.051608	0.052295	0.0508965	0.052474
BETA_881_	0.174771	0.186292	0.0443261	0.0455645	0.0453226	0.0456455	0.0444197	0.0442328	0.0462185	0.0453547	0.0469872	0.0532808	0.044295	0.0454352	0.0466173	0.0453065	0.0453869	0.0447494	0.043179	0.0480179	0.0470211	0.0471398	0.0450029	0.045403	0.0460537	0.0466006	0.0443261	0.0446863	0.0442639	0.0451943	0.0478786	0.0447021	0.0450825	0.044781	0.0455483	0.0437397	0.0444041	0.0460537	0.0436786	0.0451463	0.0474299	0.0447021	0.0479308	0.0467513	0.0449393	0.0451783	0.0445606	0.0444353	0.0450825
BETA_866_	0.175878	0.191209	0.0320104	0.0340249	0.0338588	0.0342365	0.0326803	0.032312	0.0351798	0.0340249	0.0354933	0.0255247	0.0328396	0.0333664	0.0351336	0.0342142	0.033161	0.0332257	0.0310044	0.0365391	0.0358221	0.0357867	0.033032	0.0337487	0.0334751	0.0349497	0.033486	0.0326909	0.0334316	0.0342589	0.0367576	0.0333339	0.0326803	0.0329892	0.0342477	0.0322598	0.0327333	0.0347214	0.0316404	0.0322911	0.0350415	0.0332689	0.0361903	0.0349956	0.0334098	0.0335842	0.0333122	0.0327015	0.0348582
BETA_1031_	0.175878	0.184912	0.0309247	0.03503	0.03471	0.0347442	0.0336828	0.0327439	0.0329036	0.0344949	0.0310344	0.0497371	0.0334751	0.0308253	0.00890041	0.0314775	0.0345853	0.0348925	0.0325324	0.00854965	0.0121632	0.00938205	0.0329677	0.0334098	0.0316302	0.0191686	0.0341027	0.0333447	0.034036	0.0353768	0.00947493	0.0337377	0.0320725	0.033892	0.0184597	0.0335624	0.033892	0.0331395	0.0320725	0.0320933	0.00773272	0.0342813	0.00998745	0.00879452	0.017359	0.033161	0.0352145	0.0341695	0.0338588
BETA_1054_	0.171602	0.183572	0.0299372	0.0336718	0.0330213	0.0337267	0.0324587	0.0312853	0.0317017	0.0331072	0.0301881	0.0482105	0.032312	0.0293105	0.00822785	0.0303046	0.0334642	0.0339141	0.0318762	0.00889648	0.0111585	0.00884151	0.0328183	0.0323853	0.0312651	0.0188426	0.0329785	0.0322493	0.0329677	0.0339141	0.00842643	0.0325324	0.0312551	0.0328077	0.0173298	0.0324482	0.0326486	0.0321556	0.0308353	0.0312349	0.00704888	0.0333122	0.00941027	0.00825066	0.0164483	0.0319897	0.0337267	0.0332149	0.0324062
BETA_1076_	0.174771	0.184912	0.0302366	0.0344385	0.0336718	0.0340804	0.0327439	0.0320311	0.0322389	0.0334424	0.030256	0.0486344	0.0326591	0.0299084	0.00890041	0.0309745	0.0343598	0.034036	0.0322389	0.00959675	0.0112466	0.00968246	0.033161	0.0324167	0.031569	0.019763	0.0329571	0.0326486	0.0334751	0.0342925	0.00922553	0.032638	0.0313357	0.0332797	0.0178431	0.0330213	0.0330427	0.0322806	0.0313964	0.0314877	0.00792626	0.0334969	0.00999991	0.008818	0.0175703	0.0324272	0.0342701	0.0334751	0.0329571
BETA_1107_	0.175506	0.181421	0.0255492	0.0284785	0.0292075	0.027583	0.026235	0.026572	0.0274775	0.0267165	0.0321036	0.0480529	0.026093	0.0272765	0.0275214	0.0276712	0.0279019	0.0281797	0.0272939	0.0291701	0.0293857	0.0280718	0.0258279	0.0273987	0.0265889	0.027233	0.0294329	0.0270597	0.0267165	0.0295462	0.0290675	0.0285514	0.0270424	0.026462	0.0279555	0.0275654	0.0288451	0.0276182	0.0279912	0.0268275	0.0273899	0.026572	0.0286704	0.0274074	0.026143	0.0274512	0.0286887	0.0272765	0.0281257
BETA_1160_	0.173691	0.182269	0.0307362	0.03471	0.0345287	0.034416	0.0336828	0.0326274	0.0330749	0.0345513	0.0316404	0.0490099	0.0332041	0.0308452	0.0100957	0.0315894	0.0347328	0.0347442	0.032861	0.0115044	0.0132767	0.0110882	0.0341027	0.0336061	0.0323224	0.0203062	0.0336937	0.0333014	0.0343374	0.0348582	0.0107836	0.0333122	0.0319381	0.0339141	0.0195311	0.0331718	0.0335733	0.0329785	0.032166	0.0317632	0.00971931	0.0343149	0.011229	0.0101626	0.0180649	0.0329892	0.0349153	0.0346646	0.0334533
BETA_1161_	0.172984	0.182699	0.0301107	0.0339583	0.0336828	0.0335842	0.0326909	0.0318556	0.0321764	0.0335187	0.0301881	0.048974	0.0327439	0.0297649	0.00831162	0.0309346	0.0343486	0.034371	0.0320104	0.00848024	0.0109571	0.00909404	0.0331395	0.0323748	0.0314674	0.019005	0.0327758	0.0326591	0.0333014	0.0338478	0.00859218	0.0327439	0.0310144	0.0331933	0.0177419	0.0327546	0.0329571	0.0319794	0.0310444	0.031245	0.00604372	0.0333881	0.00949519	0.0082735	0.0169249	0.0320725	0.0343261	0.0335733	0.0327652
BETA_1259_	0.174048	0.183134	0.0247621	0.0303436	0.0300913	0.0297554	0.0289376	0.0275126	0.0291048	0.0295841	0.0292449	0.0483865	0.0277952	0.0249287	0.0162026	0.0259022	0.030256	0.0306967	0.0283422	0.0171207	0.0185026	0.0167706	0.0286979	0.0288083	0.0263692	0.0226451	0.0281887	0.0282428	0.0296886	0.0291888	0.0169593	0.0288451	0.0272417	0.0297458	0.0183436	0.0296601	0.0291608	0.0274249	0.0270943	0.027583	0.0153952	0.0295841	0.0176352	0.0162916	0.0155889	0.0278041	0.0295084	0.0294895	0.0282337
BETA_1262_	0.173336	0.180587	0.0187184	0.0257621	0.0260099	0.0255084	0.0235341	0.0229969	0.0267506	0.0252653	0.0308551	0.0471568	0.0228864	0.0227691	0.0303339	0.0238757	0.0260847	0.0259105	0.0223844	0.0320104	0.031508	0.0311445	0.0244397	0.0252573	0.0215069	0.02768	0.0240059	0.0235794	0.0257046	0.02568	0.0319174	0.0250484	0.0221907	0.024881	0.0260265	0.0250404	0.0255737	0.0240751	0.0237309	0.0215069	0.0305982	0.0255166	0.0315996	0.0306375	0.02559	0.0236171	0.0256964	0.0257292	0.0242607
BETA_1269_	0.178964	0.185367	0.0265804	0.0302269	0.0294046	0.0294046	0.0277243	0.0276447	0.0291328	0.0288083	0.0314268	0.0474985	0.0275566	0.0277863	0.0219842	0.0289839	0.0290582	0.0294234	0.0287346	0.0223844	0.0234212	0.0224493	0.0283241	0.0280091	0.028306	0.0244319	0.0300334	0.0279198	0.0281257	0.0297744	0.0212578	0.0287346	0.0282157	0.0279555	0.02559	0.0298797	0.0298701	0.0295084	0.0288175	0.0282699	0.0210591	0.0282879	0.0231747	0.0217866	0.0247225	0.0288083	0.029784	0.0293105	0.0292075
BETA_1321_	0.178173	0.184912	0.0312349	0.0348353	0.0345853	0.0345062	0.0333664	0.0323748	0.0330106	0.0345853	0.0311144	0.0485279	0.0333339	0.0306375	0.0101836	0.031508	0.0348239	0.034676	0.0331502	0.0111014	0.0113885	0.0109702	0.0342589	0.0333881	0.0325219	0.0204656	0.0338809	0.0334098	0.0346873	0.034574	0.0108529	0.0334751	0.0320311	0.034371	0.0196275	0.0333881	0.0340582	0.0332689	0.0321036	0.0320725	0.00930965	0.0344498	0.011384	0.0101668	0.0185579	0.0332149	0.0350185	0.0346873	0.0337927
BETA_1322_	0.171263	0.183572	0.0332906	0.0363221	0.0359997	0.0359167	0.0353187	0.03454	0.0349268	0.0361426	0.0328077	0.049682	0.0355986	0.0324482	0.0122187	0.0335187	0.036843	0.0364545	0.0348582	0.0127625	0.012265	0.0127388	0.0353768	0.0349612	0.0342142	0.022471	0.0353187	0.0352492	0.035893	0.0362861	0.0130205	0.0347555	0.0344273	0.0359759	0.0212372	0.0356338	0.035505	0.0350875	0.0341027	0.0340471	0.0112864	0.0358221	0.0133254	0.012279	0.0205858	0.0345062	0.0366481	0.0360235	0.03547
BETA_1405_	0.174408	0.182699	0.0280718	0.0313257	0.0316506	0.0315181	0.030101	0.0292824	0.0321452	0.0314877	0.0332365	0.047688	0.0301397	0.0289469	0.0235794	0.0296126	0.0313863	0.0312651	0.0290489	0.0242219	0.0254434	0.0243773	0.0308452	0.0310544	0.0287162	0.0278396	0.0303826	0.029918	0.0302075	0.0307263	0.0230117	0.0295462	0.0288267	0.0306868	0.0261597	0.0311445	0.0300913	0.0298701	0.0285514	0.0290955	0.023145	0.030451	0.0244866	0.0233238	0.0272243	0.0294706	0.0313055	0.0316506	0.0305589
BETA_1421_	0.181843	0.186761	0.0358457	0.0392463	0.0389041	0.0392463	0.0378117	0.0371624	0.03699	0.0386565	0.0353303	0.0523744	0.0375478	0.0353768	0.0138185	0.0359522	0.0394988	0.0389172	0.0370884	0.0140139	0.0170687	0.0142925	0.037398	0.0374728	0.0359759	0.0237005	0.0380525	0.0375228	0.0383594	0.0395522	0.0134525	0.0380143	0.0370146	0.0378117	0.023145	0.037623	0.0379255	0.0372738	0.0364424	0.0363101	0.0131651	0.0384624	0.0150443	0.0136298	0.0220268	0.0372242	0.0392595	0.0386825	0.0379509
BETA_1423_	0.175137	0.185827	0.0311847	0.0347442	0.0346079	0.0346533	0.0338588	0.0326063	0.0332257	0.0344385	0.0313661	0.0485102	0.033628	0.0306375	0.00965385	0.0315487	0.0349841	0.0354817	0.0332797	0.00976443	0.0129246	0.0104283	0.0341472	0.0340138	0.0325113	0.0206126	0.0340138	0.0333339	0.0342925	0.0351336	0.0097357	0.0335405	0.0327333	0.0345513	0.018768	0.0338257	0.0341249	0.0331825	0.0322598	0.0322389	0.00870088	0.0342477	0.0105859	0.00954793	0.0177122	0.0331179	0.0348239	0.0345062	0.034036
BETA_1474_	0.171602	0.181843	0.0306573	0.0342365	0.0341027	0.0341027	0.032829	0.0316813	0.0325429	0.0339251	0.0307263	0.0488127	0.0327015	0.0301978	0.00905437	0.0307956	0.0341249	0.0344498	0.0322598	0.0104495	0.0123022	0.00990456	0.0329357	0.0330535	0.0313459	0.0193206	0.0331502	0.0327758	0.0338478	0.0343598	0.0101668	0.0330213	0.0316506	0.0337047	0.0182281	0.0324482	0.0332365	0.0324482	0.0315996	0.0312148	0.00865034	0.0335624	0.0103013	0.00920954	0.017167	0.0326591	0.0343037	0.0339916	0.0329892
BETA_1475_	0.178567	0.181421	0.0320414	0.0351914	0.03547	0.0352029	0.0343823	0.0332906	0.0334969	0.0350185	0.0319381	0.0491541	0.0342589	0.0314775	0.00981378	0.0319587	0.0359167	0.0356807	0.0339583	0.0107707	0.0129293	0.0105902	0.0344723	0.0342701	0.0332257	0.0209637	0.0343149	0.034203	0.0349841	0.0360235	0.00965385	0.0341249	0.033032	0.0349039	0.0193079	0.0343149	0.0347328	0.0336608	0.0329677	0.0335624	0.00922553	0.035226	0.011282	0.0100373	0.0181615	0.0337487	0.0359285	0.0354117	0.034371
BETA_1634_	0.178964	0.186761	0.0337817	0.0373358	0.0371254	0.0368186	0.0356338	0.0354933	0.0356338	0.0367576	0.0340471	0.0498476	0.0357513	0.0329677	0.0119565	0.0340582	0.0372862	0.0377865	0.0352839	0.0111541	0.0148135	0.012131	0.0356103	0.0360116	0.0343598	0.0220908	0.0359167	0.0359641	0.0370761	0.0376606	0.0120665	0.0362502	0.0348125	0.0364304	0.0211137	0.0363822	0.036527	0.0359997	0.0343823	0.0346419	0.010788	0.0368797	0.0129485	0.0120206	0.0201478	0.0357749	0.0376732	0.0367332	0.0363221
BETA_1638_	0.174048	0.179768	0.0309147	0.0344611	0.0343823	0.034203	0.0329357	0.0321868	0.0325957	0.0340027	0.0307461	0.0489381	0.0329143	0.0303241	0.00888469	0.0312148	0.0344498	0.0348125	0.0324587	0.00906627	0.0116525	0.00950735	0.0334316	0.0329785	0.0319277	0.0199579	0.0334751	0.033161	0.0340249	0.03471	0.00890434	0.0333122	0.0321036	0.033617	0.0181131	0.033161	0.0330964	0.0325324	0.0319277	0.0315487	0.00712406	0.033903	0.0102046	0.00882192	0.017359	0.0325746	0.034574	0.0342925	0.0333773
BETA_1650_	0.178173	0.181843	0.0318659	0.0356572	0.0356103	0.0354234	0.0341361	0.0335296	0.0337267	0.0354817	0.0321452	0.0502558	0.0343374	0.0317324	0.0103182	0.0322806	0.0358575	0.0359048	0.0334098	0.0096212	0.0131458	0.0105347	0.0339583	0.0343486	0.0324167	0.0202401	0.0346419	0.0340915	0.0349039	0.0362861	0.0104665	0.0345966	0.0333773	0.0349612	0.0197759	0.034574	0.0347328	0.0337817	0.0329036	0.0331718	0.00923752	0.0350991	0.0111673	0.0102004	0.0184904	0.0340138	0.0359997	0.0352839	0.0347442
BETA_1651_	0.175506	0.183572	0.0309147	0.0346987	0.0343823	0.0339694	0.0336061	0.0324482	0.0332689	0.0344048	0.030677	0.048777	0.0332365	0.0307066	0.00948303	0.0312853	0.0346987	0.0349612	0.0325851	0.010079	0.0120344	0.0101124	0.0334533	0.0331502	0.031671	0.0194991	0.0337817	0.0334424	0.0345627	0.0346306	0.010125	0.033486	0.031712	0.0342254	0.0185579	0.0330857	0.0333014	0.0329036	0.0319897	0.0320518	0.00873204	0.0344048	0.0107017	0.0095114	0.0177597	0.0329143	0.0348468	0.0343261	0.0331395
BETA_1693_	0.176252	0.185827	0.025985	0.0297649	0.0287254	0.0285971	0.0282518	0.0273026	0.0311545	0.0295557	0.0347442	0.0471738	0.0280002	0.0279644	0.0350991	0.0281617	0.0287071	0.0288913	0.0282067	0.0362741	0.035893	0.0355986	0.0290582	0.0289469	0.027583	0.0320933	0.0278574	0.0274512	0.0282789	0.028297	0.0361426	0.028799	0.0273375	0.0283967	0.0305294	0.0275302	0.0277597	0.0290025	0.0269391	0.0275478	0.0352724	0.0289469	0.0362502	0.0352029	0.0315894	0.0286245	0.0289006	0.0288175	0.0296886
BETA_1794_	0.173336	0.181843	0.0332797	0.0365149	0.0358693	0.0360829	0.0351106	0.0340915	0.0346646	0.035342	0.0326697	0.048974	0.0348925	0.0324798	0.0145385	0.0339583	0.0362023	0.0359997	0.0346079	0.0147561	0.00947493	0.0150971	0.0350875	0.03454	0.0342477	0.0235341	0.0355869	0.0352839	0.0355635	0.0359167	0.0148239	0.0352145	0.0340471	0.035342	0.0222407	0.0352608	0.0351106	0.0344836	0.0336608	0.0339694	0.01334	0.03547	0.0155026	0.0142925	0.0216743	0.03471	0.0359404	0.0355986	0.0353885
BETA_1953_	0.171944	0.184461	0.0290396	0.0332689	0.0326486	0.0331718	0.0318248	0.0309247	0.0314268	0.0327864	0.0289839	0.0487591	0.0314268	0.0291794	0.00996669	0.0303436	0.0332149	0.0327652	0.0310644	0.0107146	0.00621379	0.0105176	0.0312148	0.031671	0.0303046	0.0192825	0.0326168	0.0315996	0.0322598	0.0333122	0.0113573	0.0321868	0.0303533	0.032312	0.0188177	0.0316506	0.0323748	0.0314674	0.0304021	0.0302269	0.00918559	0.0321244	0.0114419	0.00994596	0.0177716	0.0319484	0.033399	0.0323748	0.0321868
BETA_1988_	0.178964	0.181843	0.0311445	0.035342	0.0345287	0.0348011	0.0336389	0.0327227	0.033323	0.0350415	0.031245	0.0492445	0.0333556	0.0310044	0.00965793	0.03162	0.0350991	0.0349497	0.0329036	0.0103436	0.0122419	0.0104071	0.0334424	0.0332581	0.0318556	0.0197565	0.033486	0.0334207	0.0349153	0.0354001	0.0106588	0.0338809	0.0320829	0.0343823	0.018768	0.0338037	0.0340249	0.0332473	0.0320725	0.032564	0.00893977	0.0348239	0.0111014	0.0099584	0.0177776	0.033323	0.0351221	0.0348239	0.0340471
BETA_2034_	0.176252	0.184014	0.0312752	0.0351452	0.0343374	0.0344949	0.033617	0.032638	0.033323	0.03454	0.0309446	0.0490639	0.0333014	0.0306967	0.00961304	0.0316302	0.0352145	0.0351336	0.0332581	0.0109876	0.0115268	0.0106373	0.0340915	0.0335733	0.0323015	0.0206595	0.0341918	0.0333773	0.0344611	0.0349153	0.0103436	0.0334098	0.0323329	0.0340693	0.0188613	0.033399	0.0340027	0.0332041	0.0324798	0.0324272	0.00922553	0.0341249	0.0109789	0.00976443	0.0181736	0.0329892	0.0349612	0.0346079	0.0336608
BETA_2161_	0.177395	0.180587	0.0310444	0.0346419	0.0345287	0.0345627	0.0337047	0.0326486	0.0331718	0.0344385	0.0312853	0.049118	0.0331502	0.0306474	0.0111849	0.0317837	0.0351106	0.0347328	0.0331933	0.0121356	0.011612	0.0122836	0.0338257	0.0333556	0.0323015	0.0212647	0.0337597	0.0333773	0.0344273	0.0349039	0.0120069	0.0334642	0.0321868	0.0344385	0.0193396	0.0335733	0.0337157	0.0332257	0.0323538	0.0317529	0.0103056	0.0345175	0.0123953	0.0113929	0.0186689	0.0333664	0.0348125	0.0346306	0.0335296
BETA_2165_	0.175137	0.179768	0.0299757	0.0338588	0.0335078	0.0341138	0.0328823	0.0314877	0.0318968	0.0336718	0.0299661	0.0482456	0.0324903	0.029414	0.00823165	0.0304608	0.0338037	0.0340027	0.0319277	0.00952763	0.0114063	0.00903853	0.0328077	0.0324693	0.0312249	0.0192065	0.0329785	0.0326591	0.0334316	0.034036	0.00879061	0.0325957	0.0311746	0.0332906	0.0179088	0.0324062	0.0327227	0.032114	0.0313762	0.0313055	0.00743507	0.0332041	0.00963344	0.00833835	0.0165552	0.032114	0.0342365	0.0332257	0.0324482
BETA_2225_	0.178964	0.182269	0.0318248	0.0352492	0.0352029	0.0350071	0.0342813	0.0333556	0.0335952	0.0346306	32	0.0488664	0.0338809	0.0313055	0.0111321	0.0324798	0.0358103	0.0354467	0.033903	0.012358	0.0120665	0.0122048	0.0346193	0.033892	0.033161	0.0215626	0.0347669	0.0339805	0.0349039	0.0355869	0.0122836	0.0342925	0.0327864	0.03503	0.020419	0.0344611	0.0344723	0.0338809	0.0334207	0.0327121	0.0109223	0.0349956	0.0124233	0.0114063	0.0202929	0.0338037	0.0353071	0.0354234	0.0344611
PI_266100_	0.174408	0.180176	0.0187866	0.0260597	0.0249526	0.0250324	0.0231598	0.0222622	0.0265211	0.0254596	0.0306179	0.0467178	0.0227545	0.0224927	0.0305687	0.0233089	0.0254759	0.0258692	0.0229674	0.0321556	0.0319174	0.0316813	0.0236853	0.0246594	0.0217725	0.0276624	0.0242995	0.0231079	0.0245023	0.0254596	0.0321764	0.0243929	0.0224132	0.0237917	0.0260847	0.0245101	0.0250644	0.0239982	0.0237689	0.0213682	0.0305785	0.024881	0.0319174	0.0310244	0.0256964	0.0232193	0.0255003	0.0257456	0.0238604
BETA_1086_	0.172288	0.178964	0.0187866	0.0259519	0.0255573	0.0252815	0.023197	0.0223412	0.0261931	0.0252734	0.0309048	0.0470211	0.0224204	0.0229527	0.0302852	0.0238604	0.0258444	0.0258279	0.0222622	32	0.0314167	0.0312651	0.0242064	0.0246594	0.0215138	0.0274337	0.0241832	0.0231153	0.0249447	0.0253138	0.0318762	0.0246673	0.022406	0.0250245	0.0260681	0.0252009	0.0253785	0.0241137	0.0234964	0.0220837	0.0305098	0.0254272	0.0315588	0.0305196	0.0256145	0.0234663	0.0257621	0.0257046	0.0242219
BETA_1116_	0.173336	0.181843	0.019346	0.0262182	0.0262852	0.0250644	0.0236399	0.0227618	0.0269305	0.0254759	0.0309446	0.0464173	0.0229085	0.0229822	0.0305982	0.0237537	0.0258362	0.0256472	0.0226305	0.0322389	0.0316915	0.0313863	0.0239292	0.0253947	0.0217655	0.0281797	0.0243617	0.0235869	0.0251125	0.0251607	0.0320207	0.0249526	0.0220623	0.0246988	0.0259519	0.0248254	0.025484	0.0236399	0.023655	0.0221907	0.0309446	0.0254109	0.0319381	0.0307461	0.0254272	0.0233612	0.0253866	0.0259022	0.024691
BETA_1198_	0.171263	0.181002	0.0193778	0.0263608	0.0256718	0.0252653	0.0233612	0.0227764	0.0264788	0.0255166	0.0310444	0.0467681	0.0222981	0.0225724	0.0305883	0.0236777	0.0259767	0.0260764	0.0226961	0.0318351	0.0318659	0.0311545	0.0241677	0.0247146	0.0213751	0.027539	0.0246122	0.0237309	0.0252653	0.0248492	0.0317324	0.0251205	0.0220837	0.0245415	0.0262852	0.0246515	0.0250805	0.0236626	0.0232641	0.0214652	0.0306179	0.0248096	0.0314877	0.0307857	0.0254353	0.0234137	0.0254109	0.0257292	0.0244319
BETA_1204_	0.175878	0.181843	0.0186751	0.0267591	0.0261764	0.0254922	0.0234437	0.0236096	0.0269305	0.0258032	0.0312752	0.0471568	0.0241214	0.0229969	0.0309147	0.0239906	0.0263861	0.025639	0.0233837	0.0320933	0.0317222	0.0313156	0.0243306	0.0255655	0.0223412	0.0273026	0.0243384	0.0239829	0.0260431	0.0264366	0.031969	0.0257703	0.0227838	0.0255003	0.0257703	0.0253866	0.0257046	0.0245023	0.0241909	0.0230339	0.0309546	0.026302	0.0321036	0.0308849	0.02568	0.0236626	0.0261764	0.0257046	0.0249287
BETA_1289_	0.17663	0.181421	0.0185764	0.0257456	0.0251928	0.0253299	0.0226378	0.0219772	0.0261097	0.0251526	0.0309247	0.0466842	0.022835	0.0220766	0.0298318	0.0229085	0.0257456	0.025795	0.0223988	0.0317324	0.0310044	0.0305294	0.0240213	0.0245101	0.0211891	0.0266739	0.0234889	0.0233238	0.0249128	0.0251446	0.0316608	0.0248016	0.0216533	0.024284	0.0247779	0.0243539	0.024881	0.0238222	0.0225942	0.0212785	0.0301397	0.0251767	0.0311345	0.0300334	0.0248969	0.0227399	0.0250484	0.0254272	0.0245729
BETA_1290_	0.174771	0.179364	0.0206327	0.0274424	0.0271809	0.026879	0.024691	0.0235039	0.0281077	0.0267506	0.0322598	0.0466006	0.0241523	0.0242762	0.0316608	0.0246515	0.0270166	0.0268361	0.0239829	0.0327227	0.0327227	0.032218	0.0258032	0.0265211	0.0232193	0.0283967	0.0250404	0.0246043	0.0264535	0.0267421	0.0328077	0.0261514	0.0234287	0.0254272	0.0269477	0.0259767	0.0269907	0.0254353	0.0245886	0.0245415	0.0314572	0.0269133	0.0326063	0.0319071	0.0265211	0.024106	0.0267933	0.0271549	0.0262768
BETA_1524_	0.176252	0.182269	0.0201742	0.0270856	0.0270511	0.0261764	0.0243073	0.0237537	0.0273812	0.0257868	0.0309247	0.0465672	0.0241446	0.0232268	0.0308353	0.0241755	0.0268875	0.0262601	0.0244632	0.0321556	0.0314775	0.0313156	0.0248969	0.0250724	0.0223197	0.0277154	0.0243695	0.0245965	0.026708	0.0262099	0.0320414	0.0258857	0.0224132	0.025217	0.0252331	0.025419	0.0258774	0.0244397	0.0237841	0.0230857	0.0308948	0.0264198	0.0321764	0.0310144	0.026118	0.0239982	0.0260681	0.0265635	0.0247937
BETA_1966_	0.175506	0.181002	0.0194799	0.0271722	0.0267677	0.0254515	0.0242064	0.0230931	0.0271289	0.0255655	0.0318659	0.0465672	0.023145	0.023519	0.0320311	0.023807	0.0265889	0.0264029	0.0239752	0.0334207	0.0330964	0.0326486	0.0249686	0.0255655	0.0228204	0.0281707	0.0245965	0.0244007	0.0257456	0.0263692	0.033032	0.025338	0.022334	0.0251848	0.0270424	0.02568	0.0260681	0.0243228	0.0242064	0.0234738	0.0322285	0.0262433	0.0332041	0.0322598	0.0267165	0.0235416	0.025639	0.0264788	0.0246437
PI_504255_	0.176252	0.179768	0.0237309	0.0275214	0.0271462	0.0267165	0.0250404	0.0250484	0.0285971	0.0259105	0.0326063	0.0471228	0.0253947	0.0265804	0.0342365	0.0274775	0.0227472	0.0236777	0.0249526	0.0363101	0.0352492	0.0347783	0.0262182	0.0272765	0.0267762	0.0310144	0.0276712	0.0242607	0.0255003	0.0272504	0.035669	0.0265211	0.0258692	0.0242297	0.0309446	0.0254109	0.0251446	0.027355	0.0263188	0.0261347	0.0342477	0.025927	0.035669	0.0342813	0.0299565	0.0267335	0.0260847	0.0228204	0.0279733
PI_206408_	0.175878	0.184014	0.0211343	0.026819	0.0268104	0.0260182	0.024106	0.0233014	0.0269993	0.0254596	0.0313964	0.0470549	0.0234137	0.0236777	0.0314674	0.0241677	0.0267506	0.0264113	0.0234212	0.0333556	0.0329571	0.0323853	0.0249925	0.0256964	0.0224927	0.0282608	0.0245493	0.0239369	0.026118	0.0265296	0.0333122	0.0254515	0.0227911	0.0253623	0.0262768	0.0256063	0.0258692	0.0237461	0.0248096	0.0226961	0.0320621	0.0263356	0.032829	0.0317734	0.0271635	0.0239599	0.026118	0.0261514	0.0252653
PI_274392_	0.174771	0.184014	0.0169134	0.0252009	0.0246988	0.0239445	0.0215765	0.021493	0.0251526	0.0238146	0.0301784	0.0478786	0.0214444	0.0213406	0.0301397	0.0225579	0.0245023	0.0239216	0.0210249	0.0318865	0.0314674	0.0310744	0.02237	0.0240059	0.0200691	0.0261597	0.0222551	0.0216673	0.024052	0.024518	0.0317837	0.0235945	0.0198213	0.0235115	0.0246752	0.0233313	0.0238451	0.0227691	0.0211206	0.0209161	0.0304119	0.0239599	0.0315588	0.030072	0.0247146	0.0217725	0.0235115	0.0241677	0.0230339
BETA_610_	0.172635	0.188197	0.0528347	0.0530368	0.0529154	0.0531789	0.0525139	0.0523347	0.054128	0.054149	0.0545702	0.0642645	0.0523546	0.053383	0.0540862	0.0534855	0.053057	0.0526739	0.052694	0.0548895	0.0542958	0.0537535	0.0525139	0.0525938	0.0530976	0.0539611	0.0535472	0.0518224	0.0520776	0.0531179	0.0551902	0.0528146	0.0522356	0.052196	0.0528952	0.051608	0.0519007	0.0533421	0.0517248	0.0530368	0.0541699	0.0523149	0.0548468	0.0537121	0.052454	0.0536296	0.0538779	0.0524341	0.0535883
PI_355964_	0.172635	0.181843	0.0193015	0.026118	0.0258857	0.0247383	0.0235794	0.0222336	0.0266144	0.0251526	0.0307362	0.0469028	0.0221692	0.0222264	0.0307461	0.0234663	0.0256882	0.0257703	0.0228057	0.0317017	0.0317017	0.031356	0.0239063	0.0245023	0.0213544	0.027355	0.0240597	0.0234813	0.0246988	0.0252573	0.0318351	0.0250324	0.022105	0.0242762	0.0254596	0.0245886	0.0254678	0.0238604	0.0229895	0.0220552	0.0305392	0.0249208	0.0318968	0.0306179	0.0255084	0.0232268	0.025338	0.0253299	0.0241755
PI_467878_	0.172635	0.179768	0.0179268	0.0258279	0.0252411	0.0247621	0.0230782	0.0224493	0.0260182	0.0249526	0.0308452	0.0468017	0.0223988	0.0221978	0.0308055	0.0228938	0.0250404	0.0250484	0.0227399	0.0322598	0.0321764	0.0312853	0.0232268	0.0245101	0.0216044	0.0268019	0.0235945	0.022835	0.0247937	0.0252734	0.0322806	0.0242064	0.0215626	0.0246201	0.0254922	0.0244945	0.0250965	0.0237613	0.0231301	0.0226596	0.0308948	0.0253785	0.0318351	0.0307362	0.0256309	0.0225942	0.0246831	0.0245337	0.0240674
PI_504238_	0.173336	0.181002	0.023891	0.0264958	0.0271809	0.0257868	0.0246988	0.0236626	0.0282247	0.0257868	0.0315894	0.046634	0.0249925	0.0257374	0.0326803	0.0263188	0.0237005	0.0239675	0.0243228	0.0344611	0.0331825	0.0329785	0.0258527	0.0264958	0.0250965	0.0294234	0.027077	0.0243773	0.0241755	0.0267165	0.0340471	0.0253785	0.0246437	0.0240828	0.0285149	0.0250885	0.0256472	0.0258609	0.0250245	0.0246122	0.0325851	0.0255003	0.0337157	0.0326697	0.0289376	0.0259684	0.0257868	0.0242762	0.0264198
BETA_1356_	0.177395	0.182269	0.0361545	0.0392066	0.039167	0.0392066	0.0383466	0.0374978	0.0369164	0.0389434	0.0358457	0.0509727	0.0385528	0.03547	0.0148867	0.0356455	0.0396459	0.0395522	0.03818	0.015839	0.018222	0.0152616	0.0381034	0.0381928	0.0372986	0.0255492	0.0387215	0.0386825	0.0389172	0.0390747	0.0148239	0.0378875	0.0371624	0.0392198	0.0231747	0.0383851	0.0390353	0.0376104	0.0371748	0.0370884	0.0144819	0.0388518	0.016009	0.015299	0.0229085	0.037311	0.039579	0.0394855	0.0381672
BETA_648_	0.182699	0.187235	0.0560862	0.0556025	0.0567115	0.0563528	0.0554283	0.0559095	0.0566215	0.0569376	0.056644	0.0663531	0.05569	0.0563751	0.0568018	0.0565093	0.0558875	0.0553416	0.0550395	0.0573482	0.0564645	0.056847	0.0549752	0.0556025	0.0557338	0.0568244	0.0566215	0.0548681	0.0552983	0.056197	0.05795	0.0556025	0.0551902	0.0556462	0.0561748	0.0552118	0.0555153	0.0558655	0.0550181	0.0561748	0.0570284	0.0556244	0.0571423	0.056847	0.0559977	0.0561083	0.0564869	0.0552983	0.0569376
BETA_1125_	0.176252	0.181843	0.0183375	0.0256227	0.0258444	0.0249606	0.0233762	0.0217936	0.0258362	0.0252492	0.0307857	0.0466006	0.0219772	0.0223412	0.0296601	0.0233912	0.0256227	0.0253866	0.0222121	0.0311044	0.0310044	0.0303436	0.0236929	0.0242297	0.021251	0.0266739	0.023807	0.0229822	0.0245415	0.0252573	0.0308849	0.0244788	0.0214097	0.024518	0.0251687	0.0242452	0.0246988	0.0230265	0.0229011	0.0217093	0.0300431	0.0250724	0.030865	0.0300334	0.024471	0.0227107	0.0249447	0.0252653	0.0237765
BETA_2019_	0.175878	0.181843	0.0185211	0.0262768	0.0255573	0.025419	0.0234362	0.0222766	0.0271289	0.0256554	0.0305392	0.0467681	0.0227253	0.0226888	0.0309745	0.024052	0.0262685	0.0251045	0.0221692	0.0324693	0.0318762	0.031508	0.0235794	0.0247146	0.0219488	0.0273987	0.0237994	0.0231598	0.0248651	0.0252895	0.0323958	0.0242142	0.0215974	0.0245258	0.0255166	0.0243228	0.0255492	0.0241291	0.0237994	0.0213337	0.0309645	0.0254109	0.0323643	0.0310544	0.0254353	0.0237233	0.0253218	0.0254596	0.0235869
BETA_2022_	0.175506	0.184014	0.0165722	0.0248889	0.0246515	0.0241446	0.0221264	0.0209909	0.0250885	0.0239445	0.0296982	0.0469365	0.0214028	0.020774	0.0292543	0.0223412	0.0246594	0.0244945	0.0207672	0.0308452	0.0305589	0.0299757	0.0219913	0.0239139	0.0200494	0.0258857	0.0226232	0.021864	0.023519	0.0242374	0.0306671	0.0238146	0.0201413	0.0230191	0.0239063	0.0233014	0.0240983	0.0221978	0.0218852	0.0203924	0.0292075	0.0239522	0.0303631	0.0293387	0.0242219	0.0214374	0.0243461	0.0242064	0.0231005
PI_518165_	0.17663	0.177782	0.0176648	0.0251366	0.0242142	0.0247541	0.0224565	0.0214028	0.0263945	0.0246831	0.0303144	0.0465839	0.0217725	0.022105	0.0300046	0.0231301	0.0247225	0.0247304	0.0217163	0.03162	0.0315181	0.0306671	0.0230857	0.0242917	0.0211206	0.0270252	0.0237917	0.0225144	0.0243617	0.0241523	0.0316098	0.0232045	0.0207403	0.0246673	0.026093	0.0240367	0.0244788	0.0231376	0.0226596	0.0218358	0.0302463	0.0248731	0.0312954	0.0303339	0.0252573	0.0233912	0.0245886	0.0247383	0.0232641
PI_546398_	0.172288	0.185367	0.0207066	0.0264029	0.0250644	0.0257456	0.0245807	0.0236929	0.02746	0.0254272	0.030072	0.0463343	0.0238146	0.0230931	0.0263945	0.0243851	0.0259601	0.0260099	0.023056	0.0281437	0.028433	0.0273026	0.0245965	0.0258362	0.0229011	0.0271722	0.0250885	0.0241523	0.0251526	0.0253218	0.0282699	0.0247383	0.023602	0.0249526	0.0241755	0.0248413	0.0244788	0.0259436	0.0233163	0.0231301	0.0264198	0.02568	0.0276094	0.0261514	0.0247937	0.0245258	0.0258032	0.0256472	0.0253299
PI_504272_	0.171944	0.184461	0.0231376	0.0272069	0.0274162	0.0264788	0.0243073	0.023602	0.0278841	0.0261681	0.031245	0.0471908	0.0249606	0.0247858	0.031671	0.0256964	0.0252492	0.0259601	0.024565	0.0334533	0.0329677	0.0324062	0.0251366	0.0257456	0.0236247	0.0284967	0.0261264	0.0232865	0.0249606	0.0261347	0.0326063	0.0253785	0.0243228	0.0245807	0.0280898	0.0258279	0.0263608	0.0262685	0.0248175	0.0241987	0.0316608	0.0254922	0.0326486	0.0316506	0.0277686	0.0247383	0.0254678	0.0252653	0.0255655
BETA_2274_	0.174048	0.180176	0.0186195	0.0264198	0.0256554	0.0249526	0.0232193	0.0225434	0.0267165	0.0257785	0.030756	0.0470888	0.0227107	0.022835	0.0302269	0.0237917	0.0256964	0.0255818	0.0227691	0.0315894	0.0311044	0.0307362	0.0241987	0.0245337	0.0215904	0.0271029	0.024518	0.0232045	0.0250484	0.0257868	0.0315181	0.0249606	0.0222336	0.0242452	0.025639	0.0244945	0.0252573	0.0238451	0.0235265	0.0220197	0.0303046	0.0251366	0.0311144	0.0303339	0.0252734	0.0230043	0.0254759	0.0256145	0.0244475
BETA_548_	0.170926	0.188197	0.0320725	0.0341249	0.0338699	0.0343935	0.0327015	0.032114	0.0350185	0.0337597	0.0350875	0.0230708	0.0327121	0.0333014	0.0347555	0.0343149	0.0332473	0.0332041	0.0312954	0.0363702	0.035435	0.0353071	0.0332257	0.0339141	0.0333447	0.0341361	0.0330857	0.0326909	0.0329571	0.0339916	0.0362023	0.0332041	0.0325746	0.0331502	0.0341027	0.0326803	0.0328183	0.034574	0.0315181	0.0324272	0.0348011	0.0333339	0.0358457	0.034676	0.0331502	0.0332906	0.0332581	0.0325746	0.0346533
[truncated: 98 more columns]
